# Supplementary material for: YIPF2 regulates genome integrity
Source: Cell Biosci. 2024 Sep 5;14:114. doi: 10.1186/s13578-024-01300-x (PMC11376028; doi:10.1186/s13578-024-01300-x)
Supplement: Supplementary file 1 — Supplementary file1 (XLSX 8812 KB) [file 13578_2024_1300_MOESM1_ESM.xlsx]

## Sheet: CCF 1st Round Screening-ZXiao
PlateName	WellName	Well	SYMBOL	Gene Accession	Relative CN-1	Relative CN-2	Relative CN-3	Average_CN	Relative cy3-1	Relative cy3-2	Relative cy3-3	Average_cy3	Percent-CCF>120_1	Percent-CCF>120_2	Percent-CCF>120_3	Percent-CCF>200_1	Percent-CCF>200_2	Percent-CCF>200_3	Percent-CCF>120_average	logFC	p_value
LQ_66_01	B12	B12	41154	NM_004404	0.75722	0.788705	0.761099	0.769008	1.1075	1.11359	1.12822	1.11644	3.05951	3.12757	2.65873	2.47276	2.55144	1.90476	2.94861	1.56003	0.000183509
LQ_29	I3	I03	41162	NM_178584	1.267	1.32045	1.23719	1.27488	0.943468	0.893371	0.9752	0.937346	0.972006	0.679887	0.874026	0.641524	0.358829	0.475014	0.841973	-0.248154	0.139435
LQ_28	L16	L16	2024-03-01	NM_017923	1.01641	0.763901	0.830789	0.870367	0.953527	1.15266	1.02087	1.04235	1.47716	1.12884	1.60796	1.23669	0.856364	1.41654	1.40465	0.490215	0.0473395
LQ_27	M17	M17	2024-03-02	NM_001005416	0.968219	0.97357	0.828148	0.923312	0.978663	0.934473	1.03372	0.982285	0.909977	0.996564	1.03757	0.649984	0.824742	0.822898	0.981369	-0.0271319	0.646299
LQ_28	N15	N15	2024-03-03	NM_178450	1.11767	0.80107	0.828562	0.915767	0.932822	1.18297	1.07145	1.06241	0.968447	0.965108	1.22841	0.718525	0.77951	0.959693	1.05399	0.0758575	0.569421
LQ_27	K17	K17	2024-03-04	NM_020814	0.802391	0.849783	0.805037	0.81907	1.07105	0.998027	1.02938	1.03282	1.45098	1.29921	1.25138	1.09804	1.02362	1.03055	1.33386	0.415605	0.00516071
LQ_28	B4	B04	2024-03-05	NM_017824	0.929469	0.863217	0.946565	0.913084	1.00212	1.12824	1.03513	1.05516	1.50263	1.2401	1.84812	1.35237	1.10231	1.5793	1.53028	0.613797	0.039478
LQ_27	N8	N08	2024-03-06	NM_005885	0.647262	0.635664	0.585185	0.622704	1.20313	1.25129	1.28847	1.24763	1.36121	1.57895	0.759494	1.26398	1.52632	0.658228	1.23322	0.302425	0.395155
LQ_28	I12	I12	2024-03-07	NM_022826	0.994763	0.870056	0.960878	0.941899	0.957823	1.09587	0.977067	1.01025	0.982801	1.57211	1.39027	0.737101	1.23035	1.12546	1.31506	0.395129	0.144826
LQ_27	I5	I05	2024-03-08	NM_001002266	0.861233	0.944463	0.821037	0.875578	1.07239	1.03375	1.10061	1.06892	0.840336	1.27524	1.01047	0.474973	1.16897	0.613497	1.04201	0.0593741	0.756531
LQ_28	G8	G08	2024-03-09	NM_138396	1.10999	0.889682	1.01399	1.00455	0.86121	1.05537	0.919526	0.945369	1.2268	1.47059	1.09787	0.943693	1.23663	0.784191	1.26509	0.339235	0.0723211
LQ_28	F21	F21	2024-03-10	NM_001100875	1.23254	1.00714	1.17907	1.13958	0.807517	1.01227	0.842081	0.887288	1.21813	0.915264	0.863232	0.963173	0.620018	0.755328	0.998875	-0.00162333	0.992378
LQ_28	B9	B09	2024-03-11	NM_001102562	0.968925	0.822183	0.902036	0.897714	0.95871	1.10884	1.02918	1.03224	1.18919	1.84448	1.69252	1.04505	1.37432	1.26939	1.5754	0.655718	0.0438671
LQ_57	D10	D10	2024-09-12	NM_144605	0.890523	0.903388	0.941598	0.911836	1.16971	1.06997	1.03886	1.09285	0.609601	0.785606	0.641635	0.533401	0.532184	0.356464	0.678947	-0.558629	0.00404879
LQ_55	O6	O06	2024-09-14	NM_207366	0.987389	1.00462	1.0236	1.0052	1.00439	1.05994	1.0081	1.02414	1.09792	0.918836	1.1416	0.806632	0.656312	0.702525	1.05278	0.0742108	0.481855
LQ_62_01	L7	L07	2024-09-15	NM_203341	0.967521	0.741106	0.767482	0.82537	1.24493	1.33848	1.10914	1.23085	3.82979	3.6597	3.63555	2.55319	2.70913	2.82765	3.70834	1.89077	1.55e-06
LQ_42_01	E16	E16	2024-12-01	NM_017418	1.1	1.15323	1.08919	1.11414	0.955456	0.898182	0.931267	0.928302	0.820399	1.04115	0.775547	0.399113	0.520575	0.387774	0.879032	-0.186012	0.214576
LQ_34	G15	G15	A1BG	NM_130786	0.691227	0.640317	0.630537	0.654027	0.989169	1.00628	1.00858	1.00135	0.722674	1.05553	1.09616	0.677507	1.00964	0.946687	0.958122	-0.061718	0.74123
LQ_29	M7	M07	A1CF	NM_014576	1.02512	1.0409	0.976963	1.01433	1.03553	0.993314	1.04156	1.02347	1.36953	1.03019	0.794033	0.69678	0.718735	0.409047	1.06458	0.0902905	0.718679
LQ_31	L22	L22	A26A1	NM_001002920	1.14686	1.04419		1.09552	0.952733	0.975108		0.963921	0.803905	0.822803		0.574218	0.734646		0.813354	-0.298045	0.000117894
LQ_45_01	K21	K21	A26B1	NM_207355	0.84063	0.851237	0.751251	0.814373	1.05225	1.0342	1.09789	1.06145	2.3182	1.91772	1.7988	1.65132	1.23724	1.29913	2.01157	1.00832	0.00299333
LQ_36	E18	E18	A26B3	NM_174981	0.952202	0.962432	0.834761	0.916465	0.984343	0.988919	1.02398	0.999081	1.39835	0.860073	1.29179	1.0398	0.661594	0.911854	1.18341	0.242945	0.327519
LQ_30	D15	D15	A26C1A	NM_001005359	0.873236	1.07143	0.699955	0.88154	1.14347	1.02613	1.39987	1.18982	1.01766	0.710383	0.839251	0.688417	0.355191	0.516462	0.855764	-0.224715	0.180749
LQ_38	O12	O12	A2BP1	NM_018723	0.909824	0.932927	0.923	0.921917	1.15205	1.01802	0.976133	1.04873	1.4773	1.04575	0.947996	0.832662	0.784314	0.622969	1.15702	0.21041	0.388925
LQ_47_01	F14	F14	A2LD1	NM_033110	0.888376	0.949691	0.989492	0.942519	1.03561	0.973811	0.913184	0.974201	1.34515	0.887837	0.97589	0.886579	0.680675	0.717566	1.06963	0.0971077	0.645253
LQ_06	G19	G19	A2M	NM_000014	0.702049	0.656261	0.598936	0.652415	1.04978	1.04217	1.14139	1.07778	1.33971	1.32135	1.11049	1.00478	0.89852	0.94392	1.25719	0.330199	0.0249559
LQ_52	K7	K07	A2ML1	NM_144670	0.818695	0.885018	0.856011	0.853241	1.01196	1.0622	1.07869	1.05095	1.1606	1.18378	1.2037	0.878294	0.799053	1.08025	1.1827	0.242079	0.000125648
LQ_15	I21	I21	A4GALT	NM_017436	0.797347	0.936071	0.834941	0.85612	1.04731	0.952403	0.971987	0.990566	1.08153	0.610454	1.24091	0.956739	0.419687	1.11254	0.977631	-0.0326386	0.911614
LQ_07	M3	M03	A4GNT	NM_016161	0.929356	0.759297	0.817331	0.835328	1.01203	1.1981	1.21605	1.14206	0.894283	0.809873	1.34635	0.73459	0.539915	1.00976	1.01683	0.024085	0.924352
LQ_62_01	F17	F17	AAAS	NM_015665	1.23468	1.04368	0.992077	1.09014	1.15767	1.13746	0.987183	1.09411	1.40793	1.51873	1.45833	1.00037	1.11374	1.07639	1.46166	0.547612	0.000134654
LQ_05	F14	F14	AACS	NM_023928	1.06704	0.983645	1.04584	1.03217	1.0245	1.00522	1.00214	1.01062	1.38841	1.49304	0.985389	1.07602	1.08585	0.781515	1.28895	0.366192	0.135281
LQ_05	I9	I09	AADAC	NM_001086	1.13741	1.02637	1.21642	1.12673	0.606952	1.03591	0.911373	0.851411	2.4422	2.34146	1.25621	1.95376	1.72358	0.788782	2.01329	1.00956	0.0558661
LQ_02	G21	G21	AADACL1	NM_020792	0.844188	0.805901	0.810458	0.820182	1.1819	1.05322	1.0277	1.08761	0.84425	0.847201	1.17866	0.669578	0.484115	0.868486	0.956704	-0.0638557	0.716331
LQ_52	D13	D13	AADACL2	NM_207365	0.795069	0.746202	0.775165	0.772146	1.07083	0.937438	1.13599	1.04808	1.35659	1.1583	1.73824	0.968992	0.842401	1.36333	1.41771	0.503563	0.0701041
LQ_60	I18	I18	AADACL4	NM_001013630	0.837548	0.807037	0.784275	0.80962	0.969301	1.027	1.01441	1.00357	1.19695	1.24965	0.988421	1.00653	0.944182	0.875459	1.14501	0.195359	0.143191
LQ_14	M22	M22	AADAT	NM_182662	1.00512	0.92829	0.951061	0.96149	0.91014	0.957561	0.989711	0.952471	1.40068	2.40226	1.63934	1.18846	1.5544	1.54827	1.81409	0.85925	0.0543601
LQ_19	N12	N12	AAK1	NM_014911	0.783542	0.782559	0.798534	0.788212	1.14501	1.05592	0.984773	1.0619	1.96347	2.38443	2.23	1.55251	1.89781	1.66157	2.19263	1.13266	0.000632192
LQ_50_01	L14	L14	AAMP	NM_001087	0.889283	0.886072	0.927183	0.900846	1.0598	1.05144	1.07392	1.06172	1.28795	1.26115	1.21051	1.10396	0.922793	0.974314	1.2532	0.32562	0.00036797
LQ_08	C21	C21	AANAT	NM_001088	0.913246	0.842241	0.899413	0.884967	1.10156	1.1374	1.09688	1.11194	1.11572	1.15372	1.14118	0.79694	0.780455	0.684708	1.13687	0.185068	0.000255563
LQ_06	F5	F05	AARS	NM_001605	1.04199	1.01387	0.956768	1.00421	0.969978	0.970737	1.03878	0.993166	1.16054	1.26582	1.45985	0.676983	0.786863	1.04275	1.29541	0.373404	0.0280471
LQ_57	N10	N10	AARS2	NM_020745	1.08663	1.10394	1.11971	1.10343	1.03498	0.932032	0.963462	0.976825	0.915903	0.85027	0.899281	0.62448	0.622148	0.59952	0.888485	-0.170581	0.00480159
LQ_06	H4	H04	AARSD1	NM_025267	1.07827	1.09677	1.03525	1.0701	0.985334	0.947233	1.01681	0.983125	1.37072	0.980392	1.02795	1.05919	0.790639	0.835207	1.12635	0.171658	0.362189
LQ_16	O18	O18	AASDH	NM_181806	0.876522	0.898655	0.835447	0.870208	0.95411	0.908008	0.94126	0.934459	1.35083	1.42336	1.12884	1.23504	1.31387	1.08992	1.30101	0.379633	0.0273356
LQ_05	F9	F09	AASDHPPT	NM_015423	0.972593	1.01035	1.10163	1.02819	0.606504	0.9376	0.927613	0.823906	1.56131	0.858936	0.903226	1.06626	0.429468	0.580645	1.10782	0.147729	0.659704
LQ_04	F5	F05	AASS	NM_005763	1.03351	1.21225	0.964505	1.07009	0.955668	0.665573	1.05401	0.89175	0.655398	0.909947	0.702576	0.44843	0.658927	0.50184	0.755974	-0.403592	0.0354832
LQ_06	M19	M19	AATF	NM_012138	0.697346	0.765522	0.72564	0.729503	1.13953	1.08169	1.14598	1.1224	1.15607	1.04214	0.91659	0.818882	0.770276	0.595784	1.03827	0.0541762	0.609521
LQ_20	M5	M05	AATK	NM_001080395	1.00516	0.954315	0.9502	0.969892	1.00404	1.03739	1.02538	1.02227	1.68745	1.51976	1.95103	1.21056	1.32979	1.22418	1.71941	0.781917	0.00458898
LQ_09	N3	N03	ABAT	NM_000663	0.57237	0.645282	0.580861	0.599504	1.14391	1.12444	1.14359	1.13731	1.65822	1.97876	1.50225	1.42791	1.59266	1.30195	1.71308	0.776592	0.00706192
LQ_56	G3	G03	ABBA-1	NM_138383	0.636246	0.619644	0.599873	0.618588	1.21682	1.15151	1.14927	1.17253	1.21786	1.66667	1.41543	0.879567	1.4539	1.13234	1.43332	0.51936	0.0289264
LQ_06	M4	M04	ABCA1	NM_005502	0.858247	0.899757	0.968074	0.908693	1.07736	1.02398	0.981522	1.02762	1.13503	0.73246	1.13363	0.782779	0.655359	0.927516	1.00037	0.000538472	0.99791
LQ_07	O9	O09	ABCA10	NM_080282	0.832888	0.974817	0.851169	0.886291	1.08078	1.03839	1.18731	1.10216	0.890948	0.690898	1.29282	0.712758	0.570742	0.904977	0.958224	-0.0615657	0.824994
LQ_05	M12	M12	ABCA12	NM_015657	1.25	1.1472	1.2484	1.2152	0.568881	0.98041	0.898237	0.815843	1.12593	1.42566	0.939368	0.977778	1.01833	0.626245	1.16365	0.21866	0.312249
LQ_15	G15	G15	ABCA13	NM_152701	0.948922	1.09429	1.04966	1.03096	1.07444	0.949814	0.969195	0.997818	1.64278	1.04439	0.953029	1.43307	0.946475	0.850919	1.2134	0.279054	0.379707
LQ_12	G11	G11	ABCA2	NM_212533	0.863681	0.781873	0.778205	0.80792	1.14047	1.12181	1.1652	1.1425	1.63472	1.33111	1.70236	1.46561	0.998336	1.59253	1.55607	0.637904	0.00821362
LQ_15	B20	B20	ABCA3	NM_001089	1.03118	1.13857	1.06181	1.07719	1.03245	0.965153	0.962169	0.986592	1.15793	1.09787	1.54778	1.0936	0.815558	1.24495	1.26786	0.342394	0.130345
LQ_12	G17	G17	ABCA4	NM_000350	1.44693	1.27927	1.42179	1.38267	0.929077	0.935137	0.942278	0.935498	0.942127	0.644068	1.02194	0.740242	0.508475	0.811542	0.869379	-0.201943	0.319416
LQ_07	M6	M06	ABCA5	NM_172232	1.04126	1.06618	1.00413	1.03719	0.975038	1.0052	1.02061	1.00028	0.798176	1.07113	0.958904	0.598632	0.769019	0.684932	0.942738	-0.0850712	0.509742
LQ_14	D18	D18	ABCA6	NM_080284	0.919795	0.885877	0.934604	0.913425	0.925131	0.989271	1.05707	0.990489	1.2987	2.3692	1.11214	0.881262	1.57947	0.973123	1.59335	0.672061	0.204345
LQ_15	N6	N06	ABCA7	NM_033308	0.962189	1.07571	0.975348	1.00442	1.05066	0.990135	1.01172	1.0175	1.55119	1.06242	0.732601	1.03413	0.863214	0.659341	1.1154	0.157564	0.652833
LQ_07	L6	L06	ABCA8	NM_007168	0.800534	0.778331	0.71967	0.766178	1.01398	1.09622	1.09061	1.06694	1.52021	1.65538	1.29969	1.22358	1.16629	1.03211	1.49176	0.577016	0.0090102
LQ_14	N20	N20	ABCA9	NM_080283	0.933447	0.860516	0.784322	0.859428	1.04977	1.12906	1.25888	1.1459	1.09689	1.88008	1.76698	1.00548	1.21951	1.43567	1.58132	0.661127	0.076112
LQ_15	L5	L05	ABCB1	NM_000927	0.643118	0.726071	0.794927	0.721372	1.11669	1.04741	1.00024	1.05478	4.48685	3.04968	3.05618	2.57865	2.21348	2.06742	3.5309	1.82004	0.00610764
LQ_06	D11	D11	ABCB10	NM_012089	1.10816	1.1436	1.12371	1.12516	0.940972	0.945828	0.956195	0.947665	1.15186	0.849257	0.769458	0.848742	0.697604	0.591891	0.923527	-0.114775	0.547296
LQ_09	E7	E07	ABCB11	NM_003742	1.14606	1.24509	1.11286	1.168	0.919446	0.955488	0.991589	0.955508	1.33425	0.625313	1.25457	0.920175	0.4002	0.914794	1.07138	0.0994703	0.766146
LQ_11	G19	G19	ABCB4	NM_018850	0.669523	0.770471	0.761387	0.733794	1.14663	0.928446	0.986137	1.0204	1.5844	1.44928	1.75631	1.52346	1.12721	1.53677	1.59666	0.675059	0.00255955
LQ_01	J6	J06	ABCB5	NM_178559	0.972883	1.00636	0.9113	0.963515	1.1656	1.06227	1.02337	1.08375	1.10439	0.907092	0.769865	0.657376	0.494777	0.467418	0.927116	-0.109178	0.494578
LQ_03	I3	I03	ABCB6	NM_005689	0.836098	0.821921	0.876661	0.844893	1.10961	1.05987	1.01707	1.06218	0.652571	1.01888	1.12189	0.495954	0.629308	0.818678	0.931114	-0.10297	0.653878
LQ_14	F11	F11	ABCB7	NM_004299	0.806314	0.846087	0.791252	0.814551	1.0904	1.16109	1.23615	1.16254	2.6455	3.82429	4.10509	1.79894	2.58398	3.61248	3.52496	1.81761	0.0048434
LQ_08	F9	F09	ABCB8	NM_007188	1.09549	0.992569	1.04311	1.04372	0.975576	1.03286	1.0047	1.00438	1.249	1.09415	1.40568	0.717513	0.806219	1.01209	1.24961	0.321481	0.0500413
LQ_15	F19	F19	ABCB9	NM_203445	0.819237	0.946786	0.901036	0.88902	1.17327	1.06894	0.970409	1.07087	1.45749	1.43342	1.54639	1.09312	1.05621	1.18953	1.4791	0.564721	0.000153347
LQ_10	F10	F10	ABCC1	NM_019899	0.759549	0.696429	0.111111	0.522363	1.0488	1.04216	0.993319	1.02809	1.73124	1.08648	3.55556	1.40148	0.912647	2.66667	2.12443	1.08707	0.202956
LQ_09	N5	N05	ABCC10	NM_033450	0.840759	0.966988	0.957824	0.921857	1.21366	1.06078	1.04797	1.10747	1.31703	1.67472	1.03249	1.12888	1.25604	0.819921	1.34141	0.423753	0.139991
LQ_09	B10	B10	ABCC11	NM_145186	0.860796	0.97384	0.901105	0.911914	1.06888	1.11815	1.09384	1.09362	1.40888	1.0873	1.48483	1.04135	0.67157	1.19432	1.32701	0.408174	0.0550049
LQ_12	C18	C18	ABCC12	NM_033226	0.960078	0.785776	0.834188	0.860014	1.01211	1.02999	1.06304	1.03505	1.26775	1.3245	1.3832	1.0142	1.04857	1.17828	1.32515	0.406155	0.000618391
LQ_10	K22	K22	ABCC2	NM_000392	0.361929	0.298729	0.317037	0.325898	1.05182	1.01448	0.967962	1.01142	4.84429	3.5461	2.33645	3.71972	2.63425	2.18069	3.57561	1.83819	0.0236501
LQ_01	N12	N12	ABCC3	NM_003786	0.683295	0.84509	0.736908	0.755098	1.31626	1.16426	1.1092	1.19657	0.89854	0.91653	0.748045	0.599027	0.392799	0.612037	0.854372	-0.227064	0.0526444
LQ_06	H6	H06	ABCC4	NM_005845	0.901579	0.95907	0.98836	0.94967	1.04375	0.96158	1.02385	1.00972	0.819672	1.04882	1.11036	0.484352	0.79566	0.740242	0.992953	-0.0102021	0.940323
LQ_16	I15	I15	ABCC5	NM_001023587	0.679973	0.719908	0.71935	0.70641	0.999321	0.945123	0.999628	0.981358	3.03483	3.41686	2.66727	2.43781	2.73349	2.21519	3.03965	1.60391	0.000706405
LQ_13	M16	M16	ABCC6	NM_001171	0.821173	0.816822	0.830407	0.822801	1.2212	0.924375	0.946707	1.03076	0.99445	0.943831	0.855327	0.485661	0.644567	0.684262	0.931203	-0.102833	0.165855
LQ_23	O18	O18	ABCC8	NM_000352	0.81516	0.900562	0.808826	0.841516	1.03935	1.00927	1.00602	1.01821	0.883117	0.849363	0.709567	0.571429	0.524607	0.367017	0.814016	-0.296872	0.0248771
LQ_24	O9	O09	ABCC9	NM_020298	0.77723	0.820468	0.743974	0.780557	1.2002	1.11212	1.35122	1.22118	0.720877	0.554968	0.680643	0.519031	0.369979	0.435611	0.652162	-0.616697	0.00223787
LQ_02	M20	M20	ABCD1	NM_000033	0.589826	0.55328	0.625189	0.589431	1.40316	1.32265	1.2043	1.31004	5.91667	6.17012	5.95094	3.41667	4.01058	3.41777	6.01258	2.58798	3.77e-07
LQ_11	F5	F05	ABCD2	NM_005164	1.00898	0.980976	0.970748	0.9869	1.09077	0.943119	1.03221	1.02203	2.30489	1.43339	1.80801	1.65791	1.30691	1.63582	1.84876	0.88656	0.0282341
LQ_07	F5	F05	ABCD3	NM_002858	0.833482	0.812299	0.802476	0.816085	1.11583	1.2147	1.1698	1.16678	1.06838	1.22567	1.06274	0.819088	1.08147	0.788481	1.11893	0.162115	0.0898816
LQ_02	D15	D15	ABCD4	NM_020324	0.762595	0.757376	0.757416	0.759129	1.33306	1.19891	1.15415	1.22871	1.22462	1.28783	0.995685	0.612311	1.06246	0.66379	1.16938	0.225742	0.128947
LQ_17	K13	K13	ABCE1	NM_002940	0.684828	0.87689	0.710274	0.757331	1.04105	1.00279	1.03419	1.02601	1.40987	1.31363	1.2093	1.20846	1.19048	0.976744	1.31093	0.390594	0.00581178
LQ_01	I18	I18	ABCF1	NM_001090	0.870555	1.00775	0.879729	0.919343	1.1951	1.18101	1.09541	1.15717	0.999118	0.494098	0.655084	0.382016	0.247049	0.427229	0.7161	-0.481767	0.12933
LQ_15	B19	B19	ABCF2	NM_005692	1.02255	1.07821	1.06717	1.05598	1.00111	0.96552	0.941383	0.969338	1.42718	1.25869	1.67392	1.00551	1.05995	1.54001	1.45327	0.539298	0.0197874
LQ_09	I22	I22	ABCF3	NM_018358	1.05616	1.2697	1.08726	1.1377	0.786759	0.84828	0.903081	0.84604	0.898652	0.809419	1.25736	0.723914	0.441501	0.882825	0.988476	-0.0167224	0.936952
LQ_17	C9	C09	ABCG1	NM_207629	0.641724	0.632109	0.610175	0.628003	0.942818	1.02082	0.972288	0.978643	1.77324	1.76538	1.40769	1.5583	1.70843	1.19112	1.64877	0.721388	0.0057639
LQ_02	L8	L08	ABCG2	NM_004827	0.8319	0.843453	0.916038	0.863797	1.14395	1.01832	0.957797	1.04002	1.29985	1.12749	0.823271	0.797637	0.722752	0.493963	1.08354	0.115751	0.581075
LQ_15	I11	I11	ABCG4	NM_022169	1.0136	1.13786	1.06217	1.07121	1.03082	0.927032	0.994245	0.984032	1.07984	1.22411	1.27817	0.883508	1.03578	1.10999	1.19404	0.255851	0.0305556
LQ_13	J22	J22	ABCG5	NM_022436	1.06295	0.971028	1.03651	1.02349	1.3067	1.00115	1.01654	1.10813	0.973451	1.14406	0.806637	0.575221	0.887229	0.507029	0.974716	-0.0369468	0.808004
LQ_14	O8	O08	ABCG8	NM_022437	0.728242	0.730652	0.728887	0.72926	1.06678	1.09188	1.14427	1.10098	1.87463	1.67564	1.42602	1.52314	1.13704	1.30719	1.65877	0.730112	0.00709978
LQ_03	C4	C04	ABHD1	NM_032604	0.992798	1.03768	1.07283	1.03444	1.10045	1.0166	0.969585	1.02888	0.967246	0.78329	1.21407	0.725434	0.66461	0.867195	0.988203	-0.0171208	0.929234
LQ_61_01	E18	E18	ABHD10	NM_018394	1.07446	0.900512	0.776125	0.917034	0.911093	1.15039	1.21195	1.09115	0.725689	1.50284	1.33749	0.544267	1.34037	1.11458	1.18868	0.249355	0.469436
LQ_66_01	D17	D17	ABHD12	NM_015600	0.711203	0.784486	0.6865	0.727396	1.14153	1.06624	1.05267	1.08681	1.51718	1.15846	0.967884	1.07095	0.910219	0.74791	1.21451	0.280372	0.253646
LQ_06	K10	K10	ABHD12B	NM_181814	0.63957	0.657995	0.630529	0.642698	1.06639	1.0424	1.12709	1.07863	1.31303	1.00158	1.16034	1.05042	0.896152	0.896624	1.15831	0.212027	0.153078
LQ_06	H11	H11	ABHD13	NM_032859	0.766544	0.740201	0.673429	0.726724	0.944961	0.937898	1.03219	0.971684	1.27082	1.40581	1.38272	0.788782	1.07779	1.03704	1.35311	0.436283	0.00106449
LQ_11	F9	F09	ABHD14A	NM_015407	0.844961	0.92225	0.965316	0.910842	1.08328	0.918394	0.9485	0.98339	2.17286	1.25561	1.51515	1.88315	1.07623	1.2987	1.64787	0.720605	0.0765413
LQ_11	I16	I16	ABHD14B	NM_032750	0.740514	0.852771	0.854158	0.815814	1.19517	1.02046	1.07171	1.09578	1.65289	1.11542	1.41879	1.32231	1.01843	1.22309	1.3957	0.480989	0.0637546
LQ_05	D11	D11	ABHD2	NM_152924	0.881481	0.804072	0.852878	0.846144	1.0058	1.06891	1.06955	1.04809	1.55462	1.20382	1.125	1.09244	1.07929	0.916667	1.29448	0.372373	0.0895973
LQ_08	E17	E17	ABHD3	NM_138340	0.767103	0.680194	0.729619	0.725639	1.05036	1.17714	1.09714	1.10822	0.759013	1.38655	1.28617	0.531309	1.0084	1.04502	1.14391	0.193978	0.500672
LQ_11	H12	H12	ABHD4	NM_022060	0.695634	0.819272	0.787714	0.76754	1.21561	0.98629	1.06467	1.08886	2.22874	1.7163	1.69761	1.99413	1.56487	1.59151	1.88089	0.911412	0.00716918
LQ_26	C8	C08	ABHD5	NM_016006	0.823848	0.885069	0.892361	0.867093	1.02958	1.03888	0.974311	1.01426	1.1102	1.05924	1.41493	0.822368	0.941546	1.20269	1.19479	0.256755	0.154279
LQ_15	D18	D18	ABHD6	NM_020676	0.860365	0.866786	0.886388	0.87118	1.05328	0.991946	0.957052	1.00076	1.65767	1.89534	1.49133	1.34927	1.81294	1.16888	1.68145	0.749706	0.00435941
LQ_06	D9	D09	ABHD7	NM_173567	1.25395	1.29344	1.2298	1.25906	0.94239	0.907087	0.954472	0.93465	1.07152	0.697238	0.865333	0.750067	0.589971	0.730124	0.878032	-0.187655	0.322811
LQ_09	H6	H06	ABHD8	NM_024527	0.921698	1.03644	1.00873	0.988954	0.973184	1.04447	0.96118	0.992945	1.17277	1.02163	1.18224	0.943936	0.691106	0.778547	1.12555	0.170626	0.0733112
LQ_17	H9	H09	ABHD9	NM_024794	0.98069	1.01368	0.897919	0.964096	0.957234	0.94633	0.967875	0.957146	1.1955	1.31392	1.3613	1.09001	1.2429	1.14054	1.29024	0.367638	0.00416308
LQ_42_01	J16	J16	ABI1	NM_001012751	0.738049	0.83219	0.735652	0.76863	1.08885	0.975866	1.05983	1.04152	0.892267	0.721402	1.04694	0.627892	0.446582	0.70922	0.886871	-0.173204	0.295201
LQ_32	F22	F22	ABI2	NM_005759	0.895167	0.856971	0.914525	0.888887	0.941623	1.01007	0.955037	0.968909	1.20394	1.40548	1.04978	1.09449	1.2298	0.677277	1.21973	0.286566	0.0997985
LQ_35	E17	E17	ABI3	NM_016428	1.08032	1.03101	1.01619	1.04251	0.950931	1.0705	0.928547	0.983326	1.16086	1.28903	1.31781	0.856827	1.00258	1.10328	1.2559	0.32872	0.00606739
LQ_44_01	K8	K08	ABI3BP	NM_015429	0.954774	0.994864	0.995415	0.981684	0.858707	0.880344	0.841233	0.860095	1.16343	0.82602	1.49011	0.803324	0.619515	0.92116	1.15986	0.213945	0.451282
LQ_19	M19	M19	ABL1	NM_005157	0.928086	0.968774	0.918645	0.938502	1.01448	0.96075	0.935691	0.970307	0.963763	0.550314	1.14025	0.578258	0.43239	0.912201	0.884776	-0.176616	0.545841
LQ_19	C9	C09	ABL2	NM_005158	0.743828	0.851104	0.820182	0.805038	1.13501	1.10193	1.05141	1.09612	2.0202	1.566	1.74542	1.7316	1.29754	1.53257	1.77721	0.829612	0.00416883
LQ_42_01	F17	F17	ABLIM1	NM_006720	1.01585	1.01372	0.974161	1.00125	0.933537	0.90968	0.884027	0.909081	0.816327	0.620417	0.816118	0.432173	0.394811	0.306044	0.750954	-0.413203	0.0188473
LQ_33	C3	C03	ABLIM2	NM_032432	0.702206	0.708296	0.72656	0.712354	1.10832	1.10193	1.09295	1.10107	1.57068	1.22622	1.29478	1.00349	0.972516	1.03582	1.36389	0.447729	0.0258961
LQ_43_01	F18	F18	ABLIM3	NM_014945	1.03549	1.07986	1.00843	1.04126	0.887057	0.994223	0.962819	0.948033	0.720318	0.984351	0.762045	0.422255	0.656234	0.491642	0.822238	-0.282372	0.095892
LQ_08	M16	M16	ABO	NM_020469	0.988646	1.02801	0.980352	0.999002	1.02929	1.04492	1.03436	1.03619	0.677267	0.945232	0.658092	0.530035	0.639422	0.538439	0.760197	-0.395555	0.060854
LQ_24	L4	L04	ABP1	NM_001091	0.924249	0.857112	0.852542	0.877968	1.16822	1.23942	1.29865	1.23543	0.703201	0.809512	0.593965	0.460718	0.531242	0.356379	0.702226	-0.509993	0.00874056
LQ_37	G10	G10	ABR	NM_001092	0.901708	1.08145	1.06409	1.01575	1.09343	0.987171	0.977766	1.01946	0.776398	1.25036	1.07881	0.52795	0.901425	0.749176	1.03519	0.0498976	0.812019
LQ_06	M5	M05	ABRA	NM_139166	0.812227	0.962539	0.931493	0.902086	1.14991	1.04862	1.06625	1.08826	1.44748	1.33333	0.856837	0.868486	1.04505	0.571225	1.21255	0.278043	0.305141
LQ_02	G13	G13	ABT1	NM_013375	0.955517	0.983175	1.00679	0.981826	1.19103	1.02246	0.990189	1.06789	0.823045	1.24008	1.07366	0.668724	0.768849	0.749064	1.04559	0.064323	0.725883
LQ_13	C11	C11	ABTB1	NM_172028	1.17644	1.15093	1.21904	1.18214	1.31201	0.974448	0.996285	1.09425	0.954198	1.14888	0.868702	0.644084	0.741982	0.570861	0.990592	-0.0136374	0.915112
LQ_36	M3	M03	ABTB2	NM_145804	0.912598	0.891436	0.821123	0.875052	1.07233	1.10585	1.13291	1.1037	0.748223	0.964286	1.00425	0.523756	0.785714	0.772499	0.905586	-0.143077	0.300812
LQ_06	K18	K18	ACAA1	NM_001607	1.08801	1.16337	1.12903	1.1268	0.885894	0.89885	0.947075	0.910606	1.38932	1.31187	1.38439	0.987959	0.834824	1.03093	1.36186	0.445576	0.000133208
LQ_11	B21	B21	ACAA2	NM_006111	0.908609	1.05087	1.07606	1.01184	1.05817	0.9226	0.954575	0.978448	1.3022	1.69225	1.24272	0.942973	1.53483	1.00971	1.41239	0.498137	0.0430203
LQ_01	C16	C16	ACACA	NM_198836	0.782297	0.859751	0.790529	0.810859	1.37786	1.23753	1.19878	1.27139	0.850229	1.09395	1.14105	0.490517	0.546976	0.729002	1.02841	0.0404137	0.76835
LQ_02	B4	B04	ACACB	NM_001093	0.625952	0.604974	0.640271	0.623733	1.22784	1.15914	1.12449	1.17049	0.903023	1.04796	1.60974	0.863761	0.806127	1.3349	1.18691	0.247208	0.434727
LQ_02	I9	I09	ACAD10	NM_025247	1.11624	1.14143	1.12569	1.12779	1.13411	1.02548	1.00886	1.05615	0.814619	0.704978	0.781599	0.638485	0.469985	0.491291	0.767065	-0.382579	0.0020003
LQ_06	B12	B12	ACAD11	NM_032169	0.806181	0.972945	0.89857	0.892565	1.17481	1.00949	1.03139	1.07189	1.58333	1.35472	1.81347	1	1.10517	1.36936	1.58384	0.663429	0.0116122
LQ_10	O10	O10	ACAD8	NM_014384	0.876957	0.925242	1.12938	0.977194	1.0341	0.934724	0.869855	0.946226	1.49946	1.73373	1.48666	1.17815	1.17763	0.961959	1.57328	0.65378	0.00203645
LQ_04	G13	G13	ACAD9	NM_014049	1.02709	1.3237	1.00904	1.11994	0.995085	0.673834	1.05597	0.908296	1.31899	0.545977	0.799488	0.971885	0.287356	0.511673	0.888151	-0.171124	0.648741
LQ_05	K11	K11	ACADL	NM_001608	0.871852	0.832109	0.875267	0.859743	0.600224	0.976578	0.961041	0.845948	1.57179	1.12314	1.01502	0.849618	0.922583	0.852619	1.23665	0.306441	0.237336
LQ_12	M13	M13	ACADM	NM_000016	1.01996	0.914137	0.955983	0.96336	0.984331	0.980361	1.00564	0.99011	1.28878	1.51803	1.51989	1.00239	1.2334	1.34108	1.44223	0.528305	0.00449632
LQ_03	N17	N17	ACADS	NM_000017	0.673287	0.77266	0.845029	0.763659	1.21807	1.0559	0.91987	1.06461	1.13452	1.05196	1.25826	0.745543	0.637552	0.975149	1.14825	0.199432	0.0687276
LQ_17	E19	E19	ACADSB	NM_001609	0.857931	0.920086	0.874133	0.88405	0.988359	0.980945	0.984515	0.984606	1.04502	1.09546	1.28496	0.763666	1.05634	1.13379	1.14181	0.191325	0.124152
LQ_03	H15	H15	ACADVL	NM_001033859	0.510694	0.625862	0.667464	0.60134	1.16442	1.0264	0.91828	1.03637	1.19658	1.18064	1.19474	1.02564	0.983865	0.955795	1.19065	0.251754	2.91e-06
LQ_60	F16	F16	ACAN	NM_001135	0.894053	0.881443	0.923367	0.899621	0.966983	1.05032	1.02574	1.01435	0.79001	0.661073	0.743584	0.586137	0.559369	0.551691	0.731556	-0.450961	0.00205688
LQ_44_01	O8	O08	ACAP1	NM_014716	0.832055	0.867232	0.910464	0.869917	1.14386	1.09295	1.11386	1.11689	1.01716	0.740302	1.06635	0.476796	0.592242	0.829384	0.941272	-0.0873157	0.593819
LQ_44_01	B5	B05	ACAP2	NM_012287	1.05448	1.07807	1.11138	1.08131	0.954463	0.984738	0.969376	0.969526	1.05342	1.16722	1.0677	0.601956	0.738447	0.679447	1.09612	0.132401	0.0549166
LQ_50_01	M21	M21	ACAP3	NM_030649	0.706572	0.665849	0.692581	0.688334	1.09915	1.12996	1.15379	1.12763	0.964878	1.02333	1.2253	0.926283	0.818666	0.869565	1.07117	0.099186	0.417997
LQ_09	E3	E03	ACAT1	NM_000019	1.08727	1.03613	0.965096	1.0295	0.93604	1.02039	1.03796	0.998128	0.800194	1.052	1.23568	0.606208	0.781485	1.08499	1.02929	0.0416528	0.82788
LQ_11	I11	I11	ACAT2	NM_005891	0.899225	0.946237	0.924363	0.923275	1.15139	0.949582	1.01538	1.03878	1.36116	1.18007	1.44665	1.08893	1.04895	1.1302	1.3293	0.410662	0.0138051
LQ_41_01	L10	L10	ACBD3	NM_022735	0.877044	0.850766	0.866168	0.864659	0.988326	0.99098	1.04247	1.00726	0.787608	0.927398	0.993464	0.551326	0.556439	0.575163	0.902823	-0.147484	0.184546
LQ_50_01	E8	E08	ACBD4	NM_001135707	1.01854	1.01935	1.00657	1.01482	0.884662	0.961152	0.951774	0.932529	2.19545	2.80749	2.90998	1.49933	2.03209	1.82214	2.63764	1.39925	0.00183281
LQ_64_01	F20	F20	ACBD5	NM_001042473	0.702114	0.737466	0.695903	0.711828	1.10886	1.16561	1.13973	1.13807	1.18613	1.40091	1.43916	0.775547	1.11248	0.915831	1.34207	0.424457	0.0122152
LQ_35	D12	D12	ACBD6	NM_032360	0.641385	0.596574	0.640299	0.626086	0.798634	0.876855	0.778573	0.81802	1.8622	1.63366	1.89689	1.76909	1.0396	1.55642	1.79758	0.846058	0.000642555
LQ_45_01	N9	N09	ACBD7	NM_001039844	0.900694	0.876251	0.819319	0.865421	1.00067	1.01669	1.05714	1.02483	1.80794	1.80288	1.09957	1.30409	1.11178	0.702505	1.57013	0.650887	0.0725148
LQ_24	I6	I06	ACCN1	NM_001094	0.845137	0.762793	0.716022	0.77465	0.994196	1.05068	1.16368	1.06952	0.662954	0.568505	0.480905	0.371254	0.341103	0.39604	0.570788	-0.808973	0.00122473
LQ_24	J17	J17	ACCN2	NM_001095	1.08135	1.07827	0.963946	1.04119	0.967709	0.925954	1.10075	0.998138	0.663212	0.341846	0.651397	0.331606	0.201086	0.189115	0.552152	-0.856863	0.0130872
LQ_24	O13	O13	ACCN3	NM_004769	0.991484	0.995447	0.907636	0.964856	1.05134	1.01478	1.16899	1.07837	0.655515	0.413853	0.624861	0.22604	0.261381	0.446329	0.564743	-0.824334	0.0045935
LQ_23	N8	N08	ACCN4	NM_018674	0.932035	1.0171	0.852365	0.933833	1.06186	1.04234	1.02885	1.04435	0.52249	0.729927	0.557232	0.318037	0.376023	0.278616	0.603216	-0.729252	0.00347096
LQ_24	G8	G08	ACCN5	NM_017419	0.866203	0.874241	0.830261	0.856902	1.21786	1.1999	1.32623	1.248	1.00906	0.94246	0.927055	0.80207	0.694444	0.683093	0.959524	-0.0596095	0.182981
LQ_62_01	M10	M10	ACCS	NM_032592	0.84172	0.693202	0.738546	0.757823	1.2739	1.28942	1.11868	1.22734	1.68478	1.42276	1.02612	1.3587	1.1687	0.79291	1.37789	0.462459	0.119657
LQ_57	F18	F18	ACD	NM_022914	0.852296	0.853709	0.844708	0.850238	1.16511	1.05311	1.08318	1.10047	1.40658	1.68946	1.27152	1.08811	1.09949	1.03311	1.45586	0.541867	0.0207992
LQ_25	C13	C13	ACE	NM_000789	0.865791	0.795345	0.809635	0.82359	1.16222	1.08719	1.07712	1.10884	0.565308	1.17647	0.632366	0.357037	0.603318	0.373671	0.791381	-0.337555	0.341686
LQ_25	K11	K11	ACE2	NM_021804	0.893354	0.87356	0.860368	0.875761	1.1851	1.05899	1.12207	1.12205	0.778547	0.988739	0.919665	0.519031	0.769019	0.622126	0.89565	-0.158993	0.166872
LQ_05	E8	E08	ACHE	NM_000665	1.15889	1.01469	1.11123	1.09493	0.58634	0.95676	0.951624	0.831575	1.15053	0.822368	0.927406	0.798977	0.559211	0.543652	0.966767	-0.0487593	0.748535
LQ_14	H22	H22	ACIN1	NM_014977	1.01323	0.989506	0.962754	0.988495	1.05698	1.12818	1.18423	1.12313	1.38947	1.81175	0.899685	1.09474	1.41405	0.854701	1.36697	0.450983	0.236183
LQ_16	O8	O08	ACLY	NM_198830	0.684032	0.685471	0.678374	0.682626	1.10665	1.06506	1.07236	1.08135	2.52226	2.2488	1.67785	2.17606	1.77033	1.39022	2.14964	1.10409	0.0098688
LQ_02	B5	B05	ACMSD	NM_138326	0.89506	0.863448	0.865008	0.874505	1.10131	1.05805	1.07789	1.07908	1.45524	0.818978	1.39494	0.988468	0.593053	1.16245	1.22306	0.290489	0.333104
LQ_62_01	J19	J19	ACN9	NM_020186	1.70494	1.3857	1.46159	1.51741	1.03059	1.04837	0.827529	0.96883	1.55621	1.11845	1.01343	1.01959	0.788002	0.612774	1.22937	0.297915	0.239708
LQ_11	H16	H16	ACO1	NM_002197	0.978784	1.0823	1.01087	1.02398	1.0912	0.863376	1.01881	0.991127	1.00042	1.03172	1.61224	0.708629	0.802446	1.44688	1.21479	0.280707	0.341019
LQ_01	G5	G05	ACO2	NM_001098	1.01279	0.984232	0.907041	0.968021	1.27328	1.17746	1.08201	1.17759	0.68199	1.20854	0.718232	0.404142	0.674536	0.414365	0.869589	-0.201595	0.485301
LQ_12	B20	B20	ACOT1	NM_001037161	1	0.892888	0.950855	0.947914	0.965951	1.00831	0.973978	0.982745	1.50925	1.65129	1.8427	1.41188	1.26275	1.52809	1.66774	0.737898	0.00229867
LQ_15	N17	N17	ACOT11	NM_015547	0.878607	0.934643	0.904966	0.906072	1.00902	0.941525	0.978849	0.976465	0.981502	0.917081	1.18437	0.830502	0.764234	1.10541	1.02765	0.0393487	0.748638
LQ_17	N9	N09	ACOT12	NM_130767	1.01207	1.05328	1.01354	1.0263	1.01065	1.00428	1.02927	1.01473	1.70358	1.50376	1.33638	1.46508	1.23035	1.04302	1.51457	0.598909	0.00835123
LQ_03	F14	F14	ACOT2	NM_006821	0.876691	1.00542	1.13078	1.0043	1.21108	1.06127	0.880241	1.05086	0.846403	0.636943	1.26939	0.547672	0.342969	0.752233	0.91758	-0.124095	0.680604
LQ_16	N17	N17	ACOT4	NM_152331	0.911367	0.886848	0.86439	0.887535	0.970114	0.93463	0.972965	0.959236	1.41054	1.2574	1.27916	1.22494	1.0355	1.0158	1.3157	0.395829	0.00273127
LQ_01	L21	L21	ACOT6	NM_001037162	1.0046	1.04398	1.00702	1.01853	1.14953	1.07493	1.02491	1.08312	0.814871	0.476948	0.497636	0.560224	0.238474	0.199054	0.596485	-0.745442	0.0210204
LQ_14	D20	D20	ACOT7	NM_181866	1.02688	1.00568	1.09311	1.04189	0.92207	0.97474	1.0189	0.971904	1.24636	1.52174	1.42631	1.16327	1.13043	1.22821	1.39814	0.483506	0.00786387
LQ_04	N4	N04	ACOT8	NM_183386	1.25027	1.48878	1.17586	1.30497	1.2186	0.773862	1.31724	1.10323	1.11206	1.25192	1.56422	0.598802	0.817578	0.905598	1.3094	0.388903	0.0815881
LQ_03	N12	N12	ACOT9	NM_001033583	0.685727	0.784729	0.832802	0.767753	1.25119	1.09618	1.00796	1.11844	1.71865	1.66353	1.18098	1.05029	0.847458	0.797957	1.52105	0.605069	0.0379909
LQ_06	F4	F04	ACOX1	NM_007292	0.755459	0.864724	0.779182	0.799788	1.13069	1.02194	1.10933	1.08732	1.7341	1.56438	1.83525	1.60071	1.28359	1.36577	1.71125	0.775047	0.000843749
LQ_14	B13	B13	ACOX2	NM_003500	0.717577	0.624399	0.716327	0.686101	1.06239	1.08813	1.11279	1.08777	1.36742	1.68067	1.75333	1.30797	1.05042	1.39057	1.60047	0.678498	0.00712238
LQ_01	K13	K13	ACOX3	NM_003501	0.779227	0.824896	0.753696	0.78594	1.2976	1.22127	1.11626	1.21171	0.820749	0.804829	0.598404	0.525279	0.536553	0.465426	0.741327	-0.431818	0.0225108
LQ_10	M19	M19	ACOXL	NM_018308	0.975266	0.818705	0.755556	0.849842	1.01201	1.06934	1.08035	1.0539	1.95827	2.03327	2.87582	1.1557	1.55268	2.0915	2.28912	1.19479	0.0118512
LQ_23	J13	J13	ACP1	NM_001040649	0.782765	0.849719	0.70849	0.780325	1.18669	1.1748	1.21254	1.19134	1.75818	1.50913	1.20112	1.00081	0.873709	0.893855	1.48948	0.574807	0.0384721
LQ_23	C14	C14	ACP2	NM_001610	0.680711	0.735883	0.659608	0.692068	1.14794	1.1522	1.10911	1.13642	1.27527	1.1923	0.960096	0.808709	0.825436	0.480048	1.14255	0.192263	0.205225
LQ_23	F6	F06	ACP5	NM_001611	0.719035	0.798425	0.755591	0.757683	1.14878	1.11987	1.01364	1.0941	1.23675	0.901662	1.02148	0.824499	0.563539	0.654793	1.0533	0.0749113	0.615552
LQ_23	D22	D22	ACP6	NM_016361	0.822147	0.936558	0.814961	0.857889	1.12997	1.10188	1.12373	1.11853	0.849858	0.960846	0.315687	0.386299	0.600528	0.194269	0.708797	-0.496556	0.217494
LQ_23	B16	B16	ACPL2	NM_152282	0.88376	0.942182	0.871364	0.899102	1.1184	1.09933	1.07415	1.09729	0.718735	0.811843	0.681354	0.503115	0.453677	0.454236	0.737311	-0.439655	0.00248273
LQ_23	H3	H03	ACPP	NM_001099	0.745712	0.926884	0.782505	0.818367	1.1314	1.04914	1.05761	1.07938	3.00965	2.40291	2.17501	1.73197	1.26214	1.1128	2.52919	1.33868	0.00356838
LQ_23	J18	J18	ACPT	NM_033068	1.07178	1.18988	0.995052	1.08557	1.01088	0.961203	0.952934	0.975005	0.809957	0.453772	0.556881	0.493876	0.302515	0.338107	0.60687	-0.720541	0.02056
LQ_25	J9	J09	ACR	NM_001097	1.06054	1.05998	1.06749	1.06267	1.0406	0.988554	0.964159	0.997771	0.947292	0.67904	0.828428	0.607238	0.430059	0.479616	0.818253	-0.28938	0.0792083
LQ_51	C15	C15	ACRBP	NM_032489	0.925184	0.876923	1.02273	0.941612	1.11737	1.15078	0.89597	1.05471	0.911162	1.24888	1.21212	0.569476	0.862325	0.836941	1.12406	0.168714	0.310688
LQ_48_01	N9	N09	ACRC	NM_052957	1.01975	1.02036	1.11607	1.05206	1.04191	1.06562	0.982433	1.02999	1.47771	1.28676	1.52944	0.713376	0.735294	0.790212	1.4313	0.517331	0.00427391
LQ_46_01	F8	F08	ACRV1	NM_020115	0.765608	0.718878	0.783031	0.755839	0.972917	1.02984	1.01568	1.00614	1.25179	1.34847	1.27474	0.751073	0.993612	0.838645	1.29167	0.369235	0.000561937
LQ_07	H8	H08	ACSBG1	NM_015162	0.80558	0.850073	0.776616	0.810757	1.07146	1.05326	1.09778	1.07417	1.06853	0.861178	1.55863	0.884304	0.516707	1.27524	1.16278	0.217577	0.475177
LQ_11	M9	M09	ACSBG2	NM_030924	0.833945	0.901158	0.847472	0.860858	1.2085	1.00878	1.1592	1.12549	1.8591	1.42267	1.57791	1.61448	1.19321	1.28205	1.61989	0.695899	0.00831881
LQ_13	L6	L06	ACSF2	NM_025149	1.09871	1.14299	1.11506	1.11892	1.22432	0.903752	0.877056	1.00171	0.805496	0.753708	0.70922	0.497512	0.510576	0.449173	0.756141	-0.403272	0.000933704
LQ_44_01	I14	I14	ACSF3	NM_001127214	0.810368	0.902928	0.983279	0.898858	1.03442	0.951704	0.913619	0.966582	3.06789	2.21843	2.27647	1.59922	1.42207	1.45365	2.52093	1.33395	0.00515342
LQ_03	C19	C19	ACSL1	NM_001995	0.625273	0.702709	0.786018	0.704667	1.20612	1.04432	0.92377	1.05807	2.09424	1.9979	2.63781	1.53578	1.26183	1.55563	2.24332	1.16563	0.00335794
LQ_03	I16	I16	ACSL3	NM_203372	0.728066	0.809606	0.937002	0.824891	1.2699	1.13152	0.972268	1.12456	0.899281	1.21692	1.04965	0.689448	0.943109	0.879433	1.05528	0.0776263	0.579271
LQ_10	B3	B03	ACSL4	NM_004458	1.01409	0.986683	0.0232099	0.674661	0.998449	0.900094		0.949271	1.38932	1.71779	2.12766	0.926212	1.13497	2.12766	1.74492	0.803163	0.0251703
LQ_13	H7	H07	ACSL5	NM_203379	1.27563	1.31542	1.33595	1.309	1.23585	0.928578	0.923638	1.02935	1.15999	1.09745	1.00594	0.569052	0.72432	0.640146	1.0878	0.121409	0.12117
LQ_17	B16	B16	ACSL6	NM_015256	0.777586	0.935925	0.887017	0.866843	1.17236	1.13495	1.10097	1.13609	1.86253	1.57692	1.8622	1.77384	1.38462	1.527	1.76722	0.821478	0.00128465
LQ_02	E3	E03	ACSM1	NM_052956	0.950111	0.981468	1.17748	1.03635	1.08927	0.964828	0.739192	0.931095	1.16399	1.26708	1.19556	0.775996	0.869565	0.768574	1.20888	0.273669	0.00237768
LQ_30	L20	L20	ACSM2A	NM_001010845	0.873497	1.07348	0.740398	0.895791	1.46271	1.48109	1.83261	1.59214	1.3465	1.11808	1.19011	0.867744	0.627216	0.915471	1.21823	0.284787	0.031769
LQ_04	J11	J11	ACSM2B	NM_182617	0.960071	1.15633	0.921588	1.01266	1.00147	0.672355	1.11738	0.930403	1.41107	1.61184	1.71569	1.0026	0.953947	1.05042	1.57953	0.659497	0.00292011
LQ_12	G10	G10	ACSM3	NM_202000	1.2371	0.987424	1.1359	1.12014	0.931938	0.951915	0.952059	0.945304	1.33806	1.7567	1.31678	0.826446	1.36144	1.20391	1.47051	0.556318	0.0303544
LQ_65_01	B13	B13	ACSM5	NM_017888	0.849547	0.855957	0.889219	0.864907	1.09827	1.11825	1.03438	1.08364	1.23796	1.30597	1.48313	0.997249	0.858209	1.14943	1.34235	0.424766	0.0094123
LQ_15	G10	G10	ACSS1	NM_032501	1.27662	1.50464	1.42551	1.40226	0.90705	0.822068	0.861553	0.863557	1.4809	1.25801	1.20301	1.2211	0.973178	0.977444	1.31397	0.393937	0.0209182
LQ_03	N5	N05	ACSS2	NM_139274	0.634221	0.710345	0.780436	0.708334	1.16526	1.02429	0.899626	1.02972	2.20234	1.94175	2.62262	1.34205	1.04022	1.43052	2.25557	1.17349	0.00318754
LQ_08	M14	M14	ACSS3	NM_024560	0.867249	0.735639	0.845455	0.816114	0.965872	1.03137	0.954275	0.983839	0.939913	1.3209	1.14464	0.805639	0.971251	0.763094	1.13515	0.182885	0.286862
LQ_40	E18	E18	ACTA1	NM_001100	0.810555	0.89282	0.87844	0.860605	0.936998	0.900498	0.839641	0.892379	2.44527	2.66127	1.97273	1.4501	1.79346	1.24746	2.35975	1.23864	0.0025992
LQ_46_01	K22	K22	ACTA2	NM_001613	1.00849	0.991582	0.970581	0.990217	1.03491	1.02109	1.02937	1.02846	0.76025	0.926164	1.05548	0.515884	0.591716	0.703654	0.913965	-0.12979	0.370939
LQ_39	I11	I11	ACTB	NM_001101	0.596168	0.612175	0.661404	0.623249	1.30461	1.17416	1.1784	1.21906	0.834725	0.801925	0.947329	0.584307	0.481155	0.60629	0.861326	-0.215369	0.0345328
LQ_52	G13	G13	ACTBL2	NM_001017992	0.931176	0.932163	0.936592	0.93331	1.02209	0.921725	1.06759	1.0038	1.13072	0.730542	1.18477	0.882515	0.449564	0.620592	1.01534	0.0219687	0.919858
LQ_58	F12	F12	ACTC1	NM_005159	0.870909	0.945978	0.934068	0.916985	1.00855	1.01823	0.981413	1.00273	1.20894	0.865266	0.76242	0.972405	0.716934	0.639449	0.94554	-0.0807889	0.70729
LQ_64_01	K7	K07	ACTG1	NM_001614	0.847854	0.77484	0.820941	0.814545	1.02495	1.07195	1.01573	1.03754	1.20892	1.29412	0.924214	0.906687	1.17647	0.591497	1.14242	0.192088	0.271843
LQ_51	H18	H18	ACTG2	NM_001615	0.449947	0.470404	0.533943	0.484765	1.30915	1.27452	1.11262	1.2321	6.55738	6.81818	5.3068	5.91335	5.76497	4.69873	6.22745	2.63864	0.000360975
LQ_02	B21	B21	ACTL6A	NM_177989	0.571639	0.545964	0.588235	0.568613	1.41968	1.27614	1.21019	1.302	4.29923	5.44886	4.44444	2.62253	3.841	2.86325	4.73084	2.2421	0.000497059
LQ_53	K6	K06	ACTL6B	NM_016188	0.961803	1.04729	0.940794	0.983296	1.20625	0.895752	0.91752	1.00651	1.06211	0.920649	1.00119	0.738859	0.635686	0.691299	0.99465	-0.00773861	0.902409
LQ_45_01	I18	I18	ACTL7A	NM_006687	0.711159	0.74039	0.717467	0.723005	0.939769	0.919509	0.930421	0.9299	1.57658	1.2091	1.39519	1.2012	0.924609	0.871992	1.39362	0.47884	0.0206449
LQ_46_01	K17	K17	ACTL7B	NM_006686	0.811336	0.802296	0.797478	0.803704	0.967172	1.00898	1.02949	1.00188	1.14749	1.14467	1.41634	0.944988	0.794913	1.15283	1.23617	0.305872	0.0587096
LQ_65_01	I8	I08	ACTL8	NM_030812	1.06164	1.15554	1.14375	1.12031	1.03638	0.933229	0.998629	0.989413	1.65107	1.27142	1.47016	1.34838	0.912106	1.15307	1.46422	0.550132	0.0133256
LQ_01	F3	F03	ACTN1	NM_001102	0.550269	0.627109	0.61789	0.598423	1.44533	1.35326	1.22389	1.34083	1.25523	0.661667	0.81103	0.83682	0.397	0.446067	0.909309	-0.137157	0.63769
LQ_01	C17	C17	ACTN2	NM_001103	0.919673	0.97704	0.859684	0.918799	1.21413	1.12155	1.05742	1.13103	0.584145	0.962627	0.670358	0.38943	0.566251	0.43719	0.739044	-0.436269	0.0849248
LQ_38	G8	G08	ACTN3	NM_001104	0.936706	0.960976	0.977	0.958227	1.18332	1.05174	1.01748	1.08418	1.61753	1.09137	1.48414	0.939212	0.71066	0.921187	1.39768	0.483033	0.0654815
LQ_34	O6	O06	ACTN4	NM_004924	0.730253	0.67558	0.732956	0.71293	1.0892	1.11672	1.09108	1.099	1.19709	1.13093	1.11444	0.940573	0.869943	1.02872	1.14749	0.198479	0.00428576
LQ_48_01	C13	C13	ACTR10	NM_018477	0.78436	0.827974	0.86458	0.825638	1.10897	1.11374	1.04982	1.09084	1.29182	1.13269	0.822639	0.960583	0.809061	0.5923	1.08238	0.114209	0.582038
LQ_37	L7	L07	ACTR1A	NM_005736	0.793055	0.862579	0.952168	0.869267	1.08154	1.02272	1.01846	1.04091	1.69492	0.947867	1.33958	1.3065	0.729129	0.937709	1.32746	0.408664	0.203665
LQ_31	I21	I21	ACTR1B	NM_005735	1.15904	1.01227		1.08566	0.909656	0.970409		0.940032	1.42045	1.45499		0.965909	0.909366		1.43772	0.523783	5.59e-05
LQ_62_01	K20	K20	ACTR2	NM_005722	1.17063	0.801691	0.8629	0.945074	1.00005	1.0772	0.902927	0.993393	1.32864	1.23023	1.1976	0.937866	0.966608	0.878244	1.25216	0.324418	0.00305667
LQ_34	H12	H12	ACTR3	NM_005721	0.883547	0.812225	0.854854	0.850208	1.01135	1.09642	1.03564	1.0478	0.989399	1.44718	1.21279	0.918728	1.15774	0.992282	1.21646	0.282684	0.176805
LQ_57	D12	D12	ACTR3B	NM_020445	0.882153	0.89446	0.905795	0.894136	1.00122	0.945512	0.943768	0.963499	0.820513	0.639877	0.839921	0.538462	0.460712	0.518775	0.76677	-0.383134	0.021547
LQ_31	G7	G07	ACTR5	NM_024855	0.888047	0.809758		0.848903	1.04544	1.07695		1.06119	1.77976	1.55362		1.26066	1.21258		1.66669	0.736983	0.00421097
LQ_46_01	J20	J20	ACTR6	NM_022496	1.06271	0.959439	1.00447	1.00887	0.903063	0.974151	0.980236	0.952483	1.26256	1.14331	1.15063	0.798763	0.824249	0.862971	1.1855	0.245496	0.00860289
LQ_48_01	C16	C16	ACTRT1	NM_138289	0.667706	0.692926	0.728307	0.696313	1.09088	1.21335	1.0728	1.12568	1.16732	1.16009	1.05469	0.933852	0.850735	0.976562	1.12737	0.172955	0.0249147
LQ_54	D9	D09	ACTRT2	NM_080431	0.975346	0.958965	0.936945	0.957085	0.918828	0.993117	0.995488	0.969144	0.820399	0.581395	1.16114	0.465632	0.325581	0.616114	0.854311	-0.227167	0.435296
LQ_20	C4	C04	ACVR1	NM_001105	0.882375	0.811458	0.797165	0.830332	1.01436	0.995795	1.0654	1.02518	1.71333	1.20643	1.50479	1.25366	1.0277	1.00319	1.47485	0.560569	0.0320284
LQ_19	N20	N20	ACVR1B	NM_004302	0.93059	0.984006	0.923534	0.946043	1.1137	0.988785	1.02569	1.04273	1.46098	1.62539	1.24764	1.19185	1.27709	1.0586	1.44467	0.530737	0.0152681
LQ_19	N18	N18	ACVR1C	NM_001111033	1.00072	1.0773	0.969274	1.01576	1.06852	0.987448	0.954839	1.0036	1.82338	1.73206	1.36888	1.3586	1.34323	1.08069	1.64144	0.714962	0.00987329
LQ_20	B9	B09	ACVR2A	NM_001616	0.949484	0.86802	0.906216	0.907907	0.897777	0.882718	0.898765	0.893087	2.29126	1.83793	2.24629	1.59223	1.37845	1.6446	2.12516	1.08757	0.00145564
LQ_20	D12	D12	ACVR2B	NM_001106	0.876844	0.829587	0.798619	0.835016	1.03492	1.0385	1.11521	1.06288	1.47183	1.52972	1.77515	1.09336	1.09266	1.41102	1.59223	0.67105	0.00311477
LQ_19	B4	B04	ACVRL1	NM_001077401	1.06297	1.131	1.04958	1.08118	1.01418	0.930002	0.963625	0.969268	1.68294	1.71717	1.82967	1.27903	1.27946	1.36394	1.74326	0.801788	7.41e-05
LQ_26	C5	C05	ACY1	NM_000666	0.968496	0.988194	0.869634	0.942108	1.01783	1.0547	1.0787	1.05041	0.979363	1.72171	1.45191	0.559636	1.40548	1.16152	1.38433	0.469186	0.151168
LQ_07	L16	L16	ACY3	NM_080658	0.988424	1.01259	0.942503	0.981173	1.00483	0.963444	0.982353	0.983542	0.870871	1.27241	1.10917	0.630631	0.75188	0.963222	1.08415	0.116563	0.510375
LQ_08	I12	I12	ACYP1	NM_001107	0.834934	0.688482	0.72434	0.749252	1.05861	1.21257	1.14648	1.13922	2.6848	3.44541	3.11741	1.74338	1.90951	1.78138	3.08254	1.62412	0.000697945
LQ_15	N9	N09	ACYP2	NM_138448	0.953566	1.06536	0.994284	1.0044	0.957812	0.911022	0.937449	0.935428	1.18261	1.10627	1.40137	0.973913	0.938652	1.14984	1.23008	0.298753	0.0599357
LQ_09	L14	L14	ADA	NM_000022	0.92328	1.07287	0.998837	0.99833	0.952731	0.98642	0.983525	0.974225	1.05654	1.01597	1.1357	0.885208	0.696662	0.786255	1.0694	0.0968043	0.119622
LQ_13	O3	O03	ADAD1	NM_139243	1.25465	1.27056	1.18577	1.23699	1.24149	0.983134	0.99038	1.07167	1.13062	1.01664	1.05659	0.74573	0.831793	0.657431	1.06795	0.0948418	0.111594
LQ_42_01	L12	L12	ADAD2	NM_139174	1.11341	1.18811	1.08571	1.12908	0.932187	0.897053	0.927738	0.918993	0.788609	0.553417	0.709382	0.525739	0.312801	0.503432	0.683803	-0.548348	0.0102088
LQ_54	L4	L04	ADAL	NM_001012969	0.797362	0.750669	0.791963	0.779998	0.961663	1.04344	1.01821	1.00777	1.30187	1.45573	1.00925	1.00353	1.18835	0.813008	1.25562	0.328399	0.122663
LQ_25	G9	G09	ADAM10	NM_001110	0.989438	0.953215	0.970677	0.97111	1.09498	0.994327	0.939537	1.00961	1.06743	0.931286	0.839127	0.702942	0.629247	0.527451	0.945948	-0.0801673	0.460754
LQ_26	I19	I19	ADAM11	NM_002390	1.02371	0.957292	0.983586	0.988197	0.94925	0.931907	0.86291	0.914689	1.22435	1.81357	1.41207	0.893448	1.12441	1.02696	1.48333	0.568839	0.0497559
LQ_26	E8	E08	ADAM12	NM_021641	0.741531	0.780208	0.792298	0.771346	0.937141	0.929879	0.901223	0.922748	1.18776	1.69114	0.478088	1.00503	1.37962	0.478088	1.119	0.162205	0.752226
LQ_26	G4	G04	ADAM15	NM_207191	0.876355	0.893403	0.812184	0.860647	0.977953	1.0173	1.0157	1.00365	1.08233	1.28255	1.16595	0.811751	1.01049	0.971628	1.17695	0.235048	0.0381116
LQ_25	E18	E18	ADAM17	NM_003183	0.900309	0.884597	0.960438	0.915115	1.08165	1.00413	0.93642	1.0074	1.20172	0.623813	0.72692	0.772532	0.488202	0.484614	0.850817	-0.23308	0.449028
LQ_25	I13	I13	ADAM18	NM_014237	0.806801	0.797505	0.841983	0.815429	1.20918	1.0866	1.08724	1.12767	0.83014	0.722022	0.995025	0.606641	0.541516	0.580431	0.849062	-0.236058	0.130003
LQ_26	K9	K09	ADAM19	NM_023038	0.810298	0.85	0.777778	0.812692	1.07575	1.08355	1.05053	1.06994	1.4214	0.980392	1.33929	1.12876	0.776144	1.09578	1.24703	0.318493	0.142164
LQ_25	E8	E08	ADAM2	NM_001464	0.655332	0.678503	0.683035	0.67229	1.24162	1.03247	1.0737	1.11593	0.86478	1.20226	0.647359	0.589623	0.848656	0.511073	0.904801	-0.144328	0.58708
LQ_26	F11	F11	ADAM20	NM_003814	0.760501	0.829514	0.775568	0.788528	0.968476	0.972149	0.95572	0.965448	1.46993	1.29761	1.3838	1.11359	1.08832	1.1803	1.38378	0.468618	0.00151929
LQ_25	I8	I08	ADAM21	NM_003813	0.877383	0.893234	0.933907	0.901508	1.11357	0.964632	0.92737	1.00186	0.763359	0.832662	0.872165	0.528479	0.483481	0.473461	0.822729	-0.281511	0.00507508
LQ_25	F21	F21	ADAM22	NM_021721	0.723338	0.630518	0.710496	0.688117	1.20865	1.17939	1.09541	1.16115	1.21083	1.0274	0.687848	0.961538	0.684932	0.393056	0.975357	-0.0359975	0.880003
LQ_25	I11	I11	ADAM23	NM_003812	1.06929	1.03143	1.1124	1.07104	1.02026	0.934421	0.920979	0.958555	0.770899	1.18632	0.481172	0.43363	0.674575	0.251046	0.812798	-0.299032	0.412048
LQ_25	J10	J10	ADAM28	NM_021777	1.0389	0.979607	0.9495	0.989335	1.07407	0.940241	0.985939	1.00008	0.942227	0.979672	0.833333	0.471113	0.661278	0.465686	0.918411	-0.122789	0.13657
LQ_26	G19	G19	ADAM29	NM_014269	0.876694	0.819792	0.942235	0.879573	0.912048	0.942801	0.842653	0.899168	2.08655	2.28717	1.47404	1.5456	1.73655	1.23953	1.94925	0.962921	0.0178198
LQ_25	J22	J22	ADAM30	NM_021794	0.821226	0.791507	0.824994	0.812576	1.23729	1.02336	0.988551	1.08307	1.19197	0.939679	1.10014	0.909661	0.697181	0.648801	1.07726	0.107371	0.353777
LQ_25	D19	D19	ADAM32	NM_145004	1.00515	0.913868	1.01932	0.979445	1.06207	1.01721	1.00656	1.02861	1.102	0.551326	0.547945	0.896976	0.28879	0.410959	0.733757	-0.446626	0.221708
LQ_25	G11	G11	ADAM33	NM_025220	0.846986	0.816939	0.787526	0.81715	1.10373	0.984481	1.00534	1.03118	1.27737	0.969163	1.12293	1.06448	0.469897	0.650118	1.12316	0.167558	0.238514
LQ_25	C16	C16	ADAM7	NM_003817	1.01159	0.889395	1.01978	0.97359	1.05137	1.01432	0.972265	1.01265	1.09498	1.05206	0.73026	0.840336	0.6744	0.456413	0.959102	-0.0602432	0.740272
LQ_26	J5	J05	ADAM8	NM_001109	0.938347	0.914236	0.869318	0.9073	0.951094	1.02489	1.02506	1.00035	1.66065	1.55716	1.41612	1.29964	1.21534	1.23457	1.54464	0.627274	0.00154155
LQ_25	M9	M09	ADAM9	NM_001005845	0.662545	0.647553	0.669071	0.659723	1.49409	1.2493	1.28176	1.34171	0.855365	0.555761	1.07826	0.738725	0.407558	0.834783	0.829796	-0.269172	0.323754
LQ_25	D12	D12	ADAMDEC1	NM_014479	1.01185	0.979127	1.00535	0.998776	1.01763	0.936233	0.963563	0.972475	0.738289	0.661603	0.393519	0.483707	0.392061	0.25463	0.597803	-0.742257	0.0183298
LQ_26	D22	D22	ADAMTS1	NM_006988	0.980691	1.03542	1.06376	1.02662	1.01663	0.95088	0.909472	0.958996	1.38169	1.03957	1.1276	1.10535	0.905433	0.830861	1.18295	0.242393	0.149033
LQ_26	D6	D06	ADAMTS10	NM_030957	0.880081	0.906944	0.907828	0.898285	0.915694	0.938698	0.912598	0.92233	1.27021	1.07198	1.1822	1.15473	0.918836	0.973574	1.17479	0.232407	0.0380975
LQ_25	M18	M18	ADAMTS12	NM_030955	1.02628	1.03479	1.04259	1.03455	0.936664	0.900451	0.876603	0.904573	1.22992	1.34477	1.02679	0.702811	0.6492	0.647321	1.20049	0.263626	0.0972578
LQ_25	G12	G12	ADAMTS13	NM_139026	0.930963	0.96881	1.00209	0.967289	1.09746	1.01112	1.0144	1.041	0.996126	0.693413	0.650255	0.747095	0.346706	0.510915	0.779931	-0.358581	0.113182
LQ_25	J4	J04	ADAMTS14	NM_080722	0.790314	0.784549	0.85711	0.810658	1.25333	1.12752	1.07742	1.15275	1.40156	1.25382	0.977464	1.04302	0.917431	0.705946	1.21095	0.27614	0.164886
LQ_26	D15	D15	ADAMTS15	NM_139055	1.13516	1.23611	1.15783	1.17637	0.947073	0.90576	0.872961	0.908598	1.01462	0.926966	0.899673	0.80573	0.702247	0.68157	0.947087	-0.0784308	0.201714
LQ_25	M6	M06	ADAMTS16	NM_139056	0.931994	0.922265	0.911101	0.921786	1.08975	0.999385	1.00685	1.03199	0.912106	0.858481	0.893997	0.66335	0.442248	0.383142	0.888195	-0.171052	0.00207985
LQ_25	F10	F10	ADAMTS17	NM_139057	1.1033	0.947937	1.0391	1.03011	0.944007	1.00928	1.00177	0.985018	1.54098	1.34143	0.963046	1.07401	0.733991	0.492721	1.28182	0.358192	0.17167
LQ_26	C14	C14	ADAMTS18	NM_199355	0.79607	0.823958	0.799242	0.806424	1.02016	1.01854	0.95295	0.997217	1.65957	1.72777	1.65877	1.31915	1.47493	1.38231	1.68204	0.75021	7.53e-06
LQ_26	J13	J13	ADAMTS19	NM_133638	1.01084	1.0566	1.05145	1.03963	0.97417	0.95276	0.916596	0.947842	1.40751	1.44594	0.660462	1.17292	1.18304	0.480336	1.1713	0.228115	0.539528
LQ_26	F21	F21	ADAMTS2	NM_021599	1.07995	0.954167	1.06408	1.03273	0.995559	1.09999	0.940201	1.01191	1.88206	1.8559	1.6019	1.44291	1.67394	1.39425	1.77995	0.831837	0.000948657
LQ_25	E16	E16	ADAMTS20	NM_025003	0.990211	0.96737	0.979055	0.978879	1.03371	0.920458	0.916568	0.956913	0.936524	0.644841	0.618018	0.676379	0.297619	0.356549	0.733128	-0.447863	0.0590107
LQ_25	G15	G15	ADAMTS3	NM_014243	1.06878	1.0547	1.11845	1.08065	0.977493	0.966713	0.950125	0.964777	0.77127	0.818926	0.54099	0.433839	0.363967	0.353725	0.710396	-0.493305	0.0279181
LQ_25	M5	M05	ADAMTS4	NM_005099	0.981195	0.996881	0.938795	0.97229	1.07015	1.01441	1.0682	1.05092	0.577579	0.697954	0.644522	0.446311	0.577617	0.470997	0.640018	-0.643815	0.00049412
LQ_26	D13	D13	ADAMTS5	NM_007038	0.940718	0.946528	0.89899	0.928745	1.01882	1.00599	0.956272	0.993694	1.15232	1.46735	1.29916	0.792222	1.32062	1.15871	1.30628	0.385461	0.0281664
LQ_26	L15	L15	ADAMTS6	NM_197941	0.756436	0.809375	0.795139	0.786983	1.00083	0.987949	0.961842	0.98354	1.2987	1.2012	0.952759	1.07479	0.858001	0.793966	1.15089	0.202746	0.216749
LQ_25	O20	O20	ADAMTS7	NM_014272	1.10768	1.00144	0.784501	0.964539	1.11015	1.08168	1.02908	1.07364	0.976744	1.0781	1.12726	0.674419	0.503115	0.533966	1.0607	0.0850206	0.24259
LQ_25	H16	H16	ADAMTS8	NM_007037	1.14297	1.08781	1.11939	1.11672	0.961577	0.995057	1.00207	0.986233	0.676133	0.860168	0.644491	0.383142	0.463167	0.39501	0.72693	-0.460111	0.0153361
LQ_25	M13	M13	ADAMTS9	NM_182920	1.13395	1.11084	1.04678	1.09719	1.01343	0.986833	1.05711	1.01912	0.954112	0.777538	0.778124	0.545207	0.49676	0.555803	0.836591	-0.257406	0.0497713
LQ_25	C5	C05	ADAMTSL1	NM_052866	1.08217	1.10893	1.07982	1.09031	1.00178	0.901239	0.985566	0.962863	1.76149	2.20684	2.15517	1.28541	1.25487	1.25	2.04116	1.02939	0.00177566
LQ_55	O18	O18	ADAMTSL2	NM_014694	0.701991	0.69956	0.733933	0.711828	1.1188	1.14536	1.0438	1.10265	1.54428	1.44518	1.56154	1.10306	1.13101	1.10227	1.517	0.601221	0.000140468
LQ_40	C17	C17	ADAMTSL3	NM_207517	0.790274	0.936467	0.937054	0.887932	1.10978	1.00097	1.0216	1.04412	1.28317	1.40651	1.387	0.729076	0.827358	0.951863	1.35889	0.442433	0.000720782
LQ_55	M17	M17	ADAMTSL4	NM_025008	0.912611	0.899341	0.90809	0.90668	0.988699	1.05277	0.97106	1.00418	1.18788	1.14858	1.08884	0.89697	0.879765	0.81663	1.14177	0.191268	0.00790825
LQ_56	O21	O21	ADAMTSL5	NM_213604	0.911106	1.03713	1.05392	1.00072	1.01411	0.894727	0.902856	0.937229	0.992204	1.18644	0.946626	0.614222	0.677966	0.563948	1.04176	0.0590189	0.600461
LQ_33	G17	G17	ADAP1	NM_006869	0.975797	1.01108	1.00909	0.998657	0.998742	0.979252	0.92693	0.968308	2.00942	1.56991	1.77129	1.72684	1.18483	1.36731	1.78354	0.834741	0.00350718
LQ_36	F3	F03	ADAP2	NM_018404	0.680778	0.653613	0.599112	0.644501	0.968489	0.980162	1.02533	0.991325	1.30391	1.46128	1.48227	0.952859	1.26644	1.37639	1.41582	0.501636	0.00178937
LQ_17	I15	I15	ADAR	NM_015841	0.803103	0.849172	0.806409	0.819562	0.919624	0.942689	0.999985	0.954099	1.07342	1.05977	1.1061	0.772864	0.890208	1.06514	1.07977	0.110718	0.00438699
LQ_08	C16	C16	ADARB1	NM_015834	1.25735	1.25121	1.24721	1.25193	0.923481	0.940503	0.905635	0.923206	1.36606	1.25628	1.62238	0.833526	0.799452	1.05808	1.41491	0.500708	0.0186969
LQ_47_01	K5	K05	ADARB2	NM_018702	0.741445	0.800731	0.798921	0.780365	1.0962	1.02588	0.957587	1.02656	1.31868	1.6146	1.42197	1.0989	1.3338	1.13758	1.45175	0.537794	0.00647283
LQ_08	L4	L04	ADAT1	NM_012091	0.923144	0.879108	0.878299	0.893517	1.06336	1.12939	1.12311	1.10529	0.819931	0.617685	1.06845	0.725323	0.487646	0.834725	0.835354	-0.25954	0.275168
LQ_16	F18	F18	ADAT2	NM_182503	0.959066	0.905871	0.957398	0.940778	0.976432	0.936962	0.9361	0.949831	1.0582	1.12238	1.3587	0.917108	1.01376	1.29076	1.17976	0.23849	0.120525
LQ_30	O3	O03	ADAT3	NM_138422	0.953738	1.04742	0.850429	0.95053	1.18916	1.32334	1.35549	1.28933	1.61688	1.39743	1.88629	0.931762	1.11794	1.32837	1.63353	0.707996	0.0109776
LQ_01	D16	D16	ADC	NM_052998	0.953441	1.05837	0.900276	0.970695	1.19335	1.10381	1.06878	1.12198	0.912262	0.914794	1.14111	0.563456	0.548876	0.751461	0.989388	-0.0153921	0.89551
LQ_19	L8	L08	ADCK1	NM_020421	0.927728	1.03732	0.962989	0.976012	1.08038	0.999389	0.947321	1.00903	1.61975	1.65198	1.48658	1.42692	1.28488	1.30529	1.5861	0.665487	0.00031793
LQ_20	E20	E20	ADCK2	NM_052853	0.814897	0.770123	0.805525	0.796848	0.985552	1.00817	1.0891	1.02761	1.13122	1.50659	1.30866	1.08597	1.31827	1.03791	1.31549	0.395603	0.0436746
LQ_20	D6	D06	ADCK4	NM_024876	0.975664	0.898477	0.967285	0.947142	0.939762	0.960838	1.03108	0.977228	1.43613	1.53349	1.61593	1.24717	1.41243	1.20256	1.52852	0.612135	0.000526321
LQ_20	H7	H07	ADCK5	NM_174922	1.0542	0.974619	1.01854	1.01579	0.928036	0.962707	1.00742	0.966056	1.39909	1.22768	1.35617	1.04932	0.967262	0.820842	1.32765	0.408872	0.00312832
LQ_13	M5	M05	ADCY1	NM_021116	0.714354	0.721028	0.71488	0.716754	1.20703	0.909081	0.923281	1.01313	1.09459	0.915332	1.10004	0.660884	0.561681	0.622665	1.03665	0.0519346	0.578402
LQ_12	H20	H20	ADCY10	NM_018417	0.755599	0.735473	0.757692	0.749588	0.964072	0.942526	0.958091	0.954896	1.73969	1.94575	1.63565	1.67526	1.47406	1.46644	1.7737	0.82676	0.00105491
LQ_03	D11	D11	ADCY2	NM_020546	0.960716	1.03424	1.19325	1.06273	1.02469	0.980304	0.885846	0.963612	0.908678	0.738271	0.957897	0.636075	0.500119	0.579194	0.868282	-0.203764	0.118866
LQ_02	L10	L10	ADCY3	NM_004036	1.02728	0.972933	1.05254	1.01758	1.13642	1.03035	0.951373	1.03938	0.669856	1.15288	1.0031	0.478469	0.802005	0.76427	0.941948	-0.0862809	0.705071
LQ_03	J11	J11	ADCY4	NM_139247	1.08817	1.16773	1.33759	1.19783	1.06529	0.98141	0.840105	0.962268	1.28359	1.18119	1.1725	0.762134	0.527315	0.675676	1.21243	0.277896	0.00399151
LQ_16	H9	H09	ADCY5	NM_183357	1.02639	1.01869	0.988618	1.01123	1.00024	0.944785	0.978631	0.974552	1.77983	1.5454	1.51316	1.41727	1.38442	1.28289	1.61279	0.689562	0.00187992
LQ_15	E20	E20	ADCY6	NM_020983	0.883582	0.980357	0.937478	0.933806	1.0024	0.938395	0.971423	0.970739	1.61411	1.42077	1.82927	1.23874	1.23862	1.44817	1.62138	0.697224	0.0062256
LQ_12	O6	O06	ADCY7	NM_001114	1.18208	0.943192	0.991026	1.03877	0.915688	0.962965	0.943623	0.940759	1.56507	1.28736	1.42303	1.23558	1.05747	1.16429	1.42515	0.511116	0.00607626
LQ_08	H19	H19	ADCY8	NM_001115	0.963028	0.988568	0.965396	0.972331	1.0033	0.968385	1.03001	1.00057	0.967352	0.693842	0.941677	0.544135	0.462561	0.759417	0.867624	-0.204859	0.203631
LQ_07	I19	I19	ADCY9	NM_001116	0.977145	0.94407	0.951857	0.957691	1.01756	1.01354	0.964746	0.998615	1.06318	0.992556	1.6763	0.698663	0.7134	1.21387	1.24401	0.315002	0.323923
LQ_42_01	K15	K15	ADCYAP1	NM_001117	1.05024	1.11807	1.03429	1.06753	0.943331	0.895296	0.919032	0.91922	0.928936	1.07389	0.984867	0.510915	0.792636	0.456402	0.995899	-0.00592856	0.927272
LQ_22	I5	I05	ADCYAP1R1	NM_001118	1.13154	1.09734	1.04216	1.09035	0.995525	1.01691	1.03181	1.01475	1.13903	1.19413	1.71283	0.837521	0.955305	1.56706	1.34866	0.43153	0.129103
LQ_02	O19	O19	ADD1	NM_001119	0.868272	0.873446	0.90372	0.881813	1.17992	1.05557	1.0138	1.08309	2.29267	1.73088	1.83588	1.07557	1.06086	1.11266	1.95314	0.965798	0.00523432
LQ_45_01	N21	N21	ADD2	NM_017487	0.798719	0.808583	0.731732	0.779678	1.13395	1.1366	1.17874	1.14976	2.87433	3.38652	2.83858	2.00535	2.60501	2.25718	3.03314	1.60081	0.000327824
LQ_33	C9	C09	ADD3	NM_019903	0.829963	0.831686	0.80715	0.822933	0.956607	0.966578	0.983387	0.968857	1.66113	0.828232	1.3209	1.36582	0.756212	1.12665	1.27009	0.344928	0.326519
LQ_43_01	B17	B17	ADFP	NM_001122	0.979681	1.00518	0.930342	0.971734	1.131	1.20945	1.14932	1.16326	1.44395	1.95228	1.67866	0.892623	1.49132	1.22569	1.69163	0.758412	0.00924908
LQ_09	F17	F17	ADH1A	NM_000667	0.894543	1.02554	0.851076	0.923719	0.932928	1.02333	1.08853	1.01493	1.23784	0.728819	1.26452	1.03154	0.516247	0.922761	1.07706	0.107101	0.681239
LQ_05	C4	C04	ADH1B	NM_000668	0.883333	0.845461	0.982587	0.903794	0.562054	0.983532	0.904609	0.816731	1.84486	0.947493	0.831826	1.04822	0.789578	0.470163	1.20806	0.272693	0.551198
LQ_10	K14	K14	ADH1C	NM_000669	0.759862	0.801755	0.641481	0.734366	1.03545	0.968804	0.978605	0.994287	1.44211	1.54775	2.07852	1.15369	1.17025	1.61663	1.68946	0.756564	0.0248629
LQ_14	M5	M05	ADH4	NM_000670	0.881399	0.753389	0.87094	0.835243	0.998712	1.14763	1.13138	1.09257	1.93611	2.20546	1.79015	1.64569	1.10273	1.39234	1.97724	0.983488	0.00130272
LQ_08	G11	G11	ADH5	NM_000671	0.698981	0.657902	0.71173	0.689538	1.21063	1.21137	1.14438	1.18879	1.45773	1.3901	1.2773	0.874636	0.825369	0.947672	1.37504	0.459473	0.00204974
LQ_01	F17	F17	ADH6	NM_000672	0.889742	0.948271	0.880231	0.906081	1.20466	1.18615	1.0501	1.14697	0.948821	0.641774	0.626245	0.603795	0.437573	0.370054	0.738947	-0.436458	0.0678145
LQ_16	E6	E06	ADH7	NM_000673	0.832206	0.715972	0.789593	0.779257	0.906243	0.942576	0.930806	0.926542	1.13821	1.46587	1.68863	0.853659	1.23683	1.64745	1.43091	0.516928	0.0543385
LQ_09	H11	H11	ADHFE1	NM_144650	0.807277	0.907194	0.837405	0.850625	1.06656	1.10773	1.06414	1.07948	1.46963	1.64779	1.14623	1.14304	1.37315	0.97256	1.42121	0.507125	0.0454964
LQ_16	I20	I20	ADI1	NM_018269	0.93843	0.913414	1.0052	0.952349	0.918688	0.910666	0.87736	0.902238	1.26172	1.22083	1.16467	1.08147	1.04129	0.841152	1.21574	0.281832	0.00155386
LQ_56	H17	H17	ADIG	NM_001018082	1.09492	1.09031	1.12397	1.10307	0.868747	0.910835	0.853987	0.877856	0.747002	0.685208	0.679887	0.511107	0.403063	0.396601	0.704032	-0.506287	0.000162541
LQ_56	M3	M03	ADIPOQ	NM_004797	0.826302	0.812129	0.777117	0.805183	1.01996	1.03483	1.067	1.0406	0.885647	1.27165	0.956023	0.651211	0.865801	0.546299	1.03777	0.0534892	0.766223
LQ_39	G8	G08	ADIPOR1	NM_015999	0.74098	0.644821	0.691729	0.69251	0.964257	0.994987	0.956952	0.972065	2.18267	2.47431	2.06522	1.37676	1.56072	1.34058	2.24073	1.16397	0.000519984
LQ_40	L7	L07	ADIPOR2	NM_024551	1.02259	1.13507	1.092	1.08322	0.970223	0.896709	0.913863	0.926932	0.946586	0.773606	0.816803	0.631057	0.614334	0.536756	0.845665	-0.241842	0.0411759
LQ_19	C7	C07	ADK	NM_001123	0.933095	0.99543	0.935405	0.954643	0.96143	0.942598	0.938741	0.94759	1.38037	1.26243	1.49309	0.958589	0.994644	1.11982	1.37863	0.463237	0.00472417
LQ_48_01	F17	F17	ADM	NM_001124	0.702001	0.756699	0.762447	0.740382	1.11052	1.12043	1.04262	1.09119	1.48038	1.59348	1.71642	0.888231	0.956091	1.19403	1.59676	0.67515	0.000937828
LQ_31	H16	H16	ADM2	NM_024866	0.922292	0.86683		0.894561	1.0023	1.0491		1.0257	1.82078	1.52212		1.35666	1.20354		1.67145	0.741101	0.0091319
LQ_31	I7	I07	ADNP	NM_181442	1.22489	1.09573		1.16031	0.948348	1.02472		0.986534	1.23656	1.37216		0.994624	1.12013		1.30436	0.383344	0.00917538
LQ_61_01	H5	H05	ADNP2	NM_014913	0.91306	0.756401	0.823875	0.831112	0.906334	1.12477	1.09026	1.04045	1.19556	1.16054	1.13398	1.06746	1.06383	0.923982	1.16336	0.218297	0.000788367
LQ_43_01	B10	B10	ADO	NM_032804	1.13529	1.12865	0.998017	1.08732	0.960687	0.994251	0.997551	0.984163	0.702311	1.0384	0.670641	0.407793	0.627868	0.546448	0.803783	-0.315123	0.170716
LQ_22	D22	D22	ADORA1	NM_001048230	1.17665	1.21191	1.1918	1.19345	0.953512	0.95023	0.96233	0.955358	0.773196	1.23571	1.17909	0.515464	0.864998	0.892288	1.06267	0.0876905	0.689184
LQ_22	E22	E22	ADORA2A	NM_000675	1.15239	1.15949	1.17509	1.16232	1.01459	1.03356	1.04229	1.03015	1.44737	1.64675	1.71299	1.15132	1.29157	1.48675	1.60237	0.680209	0.00165218
LQ_21	L20	L20	ADORA2B	NM_000676	0.80663	0.752262	0.781129	0.780007	1.14896	1.12061	1.11963	1.12973	1.66341	1.85464	1.88119	1.41879	1.65414	1.73267	1.79974	0.847791	0.000309459
LQ_21	L21	L21	ADORA3	NM_000677	0.563536	0.580317	0.597061	0.580305	1.22287	1.1327	1.1317	1.16242	2.73109	2.2742	3.23834	2.45098	1.81936	2.65544	2.74788	1.45832	0.00328824
LQ_19	I4	I04	ADPGK	NM_031284	1.07299	1.15461	1.09497	1.10752	1.01188	0.966117	0.917103	0.965035	1.56719	1.55013	1.08418	1.10037	1.15435	0.797194	1.4005	0.485944	0.0645927
LQ_16	O3	O03	ADPRH	NM_001125	0.525372	0.558216	0.66439	0.582659	1.20947	1.19026	1.1441	1.18128	1.86735	3.29025	1.86001	1.60979	2.82021	1.56632	2.3392	1.22602	0.0480105
LQ_14	O22	O22	ADPRHL1	NM_138430	1.24317	1.13948	1.10957	1.16408	0.899402	0.934745	1.01271	0.948953	1.57859	2.53262	2.14676	1.407	1.49655	1.8345	2.08599	1.06073	0.0172556
LQ_18	C5	C05	ADPRHL2	NM_017825	0.873124	0.843118	0.824992	0.847078	0.977823	0.962226	0.998722	0.97959	1.55546	1.57356	1.01733	1.43266	1.37687	0.904295	1.38212	0.466883	0.104338
LQ_22	F19	F19	ADRA1A	NM_033304	0.88931	0.865968	0.932017	0.895765	1.11214	1.15976	1.11172	1.12788	1.3214	2.33463	2.07824	0.980392	1.98876	1.58924	1.91142	0.934647	0.0400772
LQ_22	J11	J11	ADRA1B	NM_000679	0.862017	0.839012	0.87049	0.857173	1.00716	1.06246	1.04294	1.03752	2.55057	3.12361	2.39965	1.93492	2.58813	1.83246	2.69128	1.42829	0.00155358
LQ_22	K21	K21	ADRA1D	NM_000678	1.05307	1.01872	1.02886	1.03355	0.955203	0.99302	0.992722	0.980315	2.01584	1.5068	1.43965	1.58387	1.17604	1.18125	1.65409	0.726042	0.0228446
LQ_22	N5	N05	ADRA2A	NM_000681	0.74981	0.785848	0.752754	0.762804	1.02247	0.978906	1.01819	1.00652	1.06168	1.42925	1.16044	0.859454	1.1434	1.00908	1.21712	0.283477	0.119219
LQ_22	J4	J04	ADRA2B	NM_000682	0.845337	0.869337	0.933156	0.88261	0.948203	0.950858	0.95856	0.95254	1.61435	1.76572	1.1803	1.43498	1.55039	1.0175	1.52012	0.604188	0.0413619
LQ_22	J15	J15	ADRA2C	NM_000683	1.02843	0.993635	1.01595	1.01267	0.877844	0.911026	0.893876	0.894248	1.06893	1.20573	1.71963	0.995208	0.941974	1.42056	1.33143	0.412973	0.169597
LQ_22	I13	I13	ADRB1	NM_000684	0.874905	0.855485	0.922522	0.884304	1.00251	0.999497	1.04221	1.01474	1.86308	1.57549	1.64677	1.51646	1.53173	1.48209	1.69512	0.761383	0.00129967
LQ_22	K6	K06	ADRB2	NM_000024	0.730857	0.754399	0.770604	0.751953	1.02122	1.00589	1.02921	1.01877	1.45228	1.93548	2.11927	1.29668	1.43921	1.62642	1.83568	0.876314	0.0136803
LQ_22	J3	J03	ADRB3	NM_000025	0.955648	0.970797	0.972655	0.966367	1.02723	1.0323	1.04686	1.03546	1.54701	1.58118	1.44475	1.34867	1.31122	1.4057	1.52431	0.608157	0.000215214
LQ_20	E16	E16	ADRBK2	NM_005160	1.09145	1.05874	1.0727	1.07429	0.992343	1.00685	1.04522	1.0148	1.28378	1.33562	1.32159	1.01351	1.09589	1.08438	1.31366	0.393594	3.5e-05
LQ_33	L6	L06	ADRM1	NM_175573	1.14338	1.233	1.1709	1.18243	1.10418	1.09899	1.2105	1.13789	1.33976	1.04445	1.15158	0.777063	0.680107	0.830209	1.1786	0.237072	0.10733
LQ_16	O15	O15	ADSL	NM_000026	0.993234	0.965562	0.922927	0.960574	1.0053	0.962494	0.984573	0.984121	1.05586	1.25679	1.19803	0.953678	1.18886	1.05708	1.17023	0.226787	0.0462142
LQ_07	N17	N17	ADSS	NM_001126	0.695755	0.712152	0.653645	0.687184	0.865733	0.917631	0.972069	0.918477	0.895904	1.1102	1.76768	0.682594	0.822368	1.3468	1.25793	0.331047	0.381079
LQ_18	B14	B14	ADSSL1	NM_152328	1.01251	0.986733	0.900218	0.966487	0.972386	0.996994	1.08288	1.01742	2.29439	1.91597	1.79558	1.34133	1.51261	1.27762	2.00198	1.00143	0.00262923
LQ_26	G18	G18	AEBP1	NM_001129	0.620935	0.634375	0.657197	0.637502	0.936819	0.921972	0.872179	0.910323	1.74577	2.13465	1.8732	1.52755	1.80624	1.58501	1.91787	0.939507	0.00131187
LQ_38	F19	F19	AEBP2	NM_001114176	0.910802	0.833659	0.88	0.87482	1.18976	1.06535	0.9952	1.08344	1.52938	2.07724	1.70455	1.01959	1.34582	0.994318	1.77039	0.824066	0.00884701
LQ_65_01	M10	M10	AEN	NM_022767	0.926965	0.955925	0.940323	0.941071	1.18488	1.11701	1.15861	1.1535	1.16609	0.868694	1.3324	0.756382	0.668226	1.01683	1.12239	0.166579	0.417872
LQ_43_01	N4	N04	AES	NM_198970	1	1.05587	0.927615	0.994496	1.01705	1.06201	1.13763	1.07223	1.28601	1.29066	1.20257	0.771605	0.800207	0.855158	1.25974	0.33313	0.000817168
LQ_52	N10	N10	AFAP1	NM_198595	1.05367	1.02069	1.04861	1.04099	0.964168	1.00587	1.00092	0.99032	1.09676	1.10341	1.15898	0.633683	0.795484	0.680272	1.11972	0.163135	0.00372289
LQ_53	E3	E03	AFAP1L1	NM_152406	0.829447	0.871901	0.866113	0.85582	1.26457	1.03104	1.01174	1.10245	1.74029	2.10637	1.70896	0.963855	1.34281	1.11341	1.85188	0.888987	0.00261422
LQ_52	L8	L08	AFAP1L2	NM_032550	0.871341	1.01833	0.96856	0.952745	1.10314	1.03303	1.12218	1.08612	1.50309	1.23457	1.25477	1.1789	0.771605	0.763775	1.33081	0.412307	0.0185931
LQ_08	N13	N13	AFAR3	NM_201252	0.978457	0.975707	0.960411	0.971525	1.10641	1.13523	1.1459	1.12918	1.54716	1.6403	1.46565	1.07111	1.28881	0.916031	1.55104	0.633233	0.000399197
LQ_59	M14	M14	AFF1	NM_005935	1.11538	1.14404	1.12259	1.12734	0.89266	0.942309	0.985835	0.940268	1.05364	0.991988	0.831078	0.670498	0.743991	1.70582	0.958902	-0.0605447	0.569147
LQ_58	F6	F06	AFF2	NM_002025	0.894255	0.98971	0.94992	0.944628	1.00951	1.01033	0.978128	0.999322	1.33094	1.11059	1.01572	1.0494	0.827032	0.822249	1.15242	0.204662	0.177934
LQ_06	O18	O18	AFF3	NM_001025108	1.07592	1.10198	1.01397	1.06395	1.00455	0.931511	0.937186	0.95775	1.0615	1.1961	1.04952	0.561973	1.07019	0.721548	1.10238	0.140616	0.0948774
LQ_16	H5	H05	AFF4	NM_014423	0.903586	0.789767	0.730732	0.808028	1.00813	0.963849	0.982712	0.984897	2.88282	2.07641	2.49221	2.32123	1.57807	2.13618	2.48381	1.31256	0.00310914
LQ_26	K21	K21	AFG3L2	NM_006796	0.795393	0.835417	0.775253	0.802021	0.965391	0.934431	0.908859	0.936227	0.979557	1.12219	1.34365	0.894378	0.955943	1.01792	1.14847	0.199709	0.233641
LQ_49_01	E13	E13	AFM	NM_001133	0.794263	0.804248	0.745235	0.781248	0.950656	0.973324	0.968651	0.96421	0.912076	1.606	1.11671	0.802627	1.07066	0.864553	1.2116	0.276908	0.362102
LQ_50_01	D5	D05	AFMID	NM_001010982	0.955004	0.916871	0.973994	0.948623	1.02898	1.02976	1.02594	1.02823	1.45631	0.862069	0.955593	1.02798	0.505351	0.590219	1.09132	0.12608	0.646533
LQ_12	J4	J04	AFP	NM_001134	0.869523	0.885516	0.849145	0.868061	1.04758	1.0083	1.02517	1.02702	1.9037	1.61606	1.30851	1.45577	1.17532	1.05687	1.60942	0.686542	0.0238785
LQ_53	C13	C13	AFTPH	NM_001002243	1.20098	1.21832	1.15788	1.19239	1.14654	0.849832	0.875641	0.957336	0.66568	0.86678	0.929692	0.33284	0.414547	0.348635	0.820717	-0.285043	0.0874707
LQ_16	L16	L16	AGA	NM_000027	0.899865	0.831748	0.90439	0.878668	1.02807	1.00962	1.03938	1.02569	1.01504	1.49842	1.43833	0.864662	1.34069	1.36641	1.31726	0.397544	0.105328
LQ_45_01	M4	M04	AGAP1	NM_014914	0.652696	0.770405	0.618619	0.680573	1.12544	1.02282	1.14698	1.09841	2.12679	1.8797	2.34628	1.22699	1.05947	1.3754	2.11759	1.08242	0.00115452
LQ_35	K9	K09	AGAP2	NM_014770	1.00985	0.908151	0.878854	0.932286	1.01164	1.15132	1.03333	1.06543	1.00532	1.04065	0.60241	0.739208	0.682927	0.460666	0.882794	-0.179851	0.451273
LQ_50_01	O19	O19	AGAP3	NM_031946	0.937278	0.973017	1.00192	0.970737	1.00999	0.98496	0.989473	0.994807	0.727379	1.34454	0.519126	0.523713	0.868347	0.464481	0.863681	-0.21143	0.611555
LQ_49_01	O8	O08	AGAP6	NM_001077665	0.844393	0.889495	0.814765	0.849551	0.880686	0.937494	0.938663	0.918948	1.407	1.29074	1.38386	0.960879	0.935786	0.856672	1.36053	0.44417	0.00053108
LQ_48_01	D12	D12	AGAP7	NM_001077685	0.863341	0.892015	0.930868	0.895408	1.11598	1.19357	1.09665	1.1354	1.17364	0.841093	0.977995	0.692146	0.510664	0.51956	0.997576	-0.00350191	0.981159
LQ_52	G21	G21	AGBL1	NM_152336	0.809964	0.801991	0.882431	0.831462	1.10303	1.16582	1.05992	1.10959	1.23653	1.11039	1.28743	0.887762	0.751143	0.988024	1.21145	0.276729	0.0158892
LQ_15	C17	C17	AGBL2	NM_024783	0.86335	0.8775	0.855305	0.865385	1.06265	1.02859	1.02088	1.03737	1.19093	0.976801	1.21136	0.96043	0.814001	1.00251	1.12637	0.171675	0.167359
LQ_57	G15	G15	AGBL3	NM_178563	0.890523	0.910256	0.86977	0.890183	0.984842	0.942867	0.982552	0.970087	0.990602	0.980885	0.951891	0.635001	0.628773	0.694623	0.974459	-0.037326	0.0930106
LQ_55	D14	D14	AGBL4	NM_032785	1.07832	1.03604	1.08629	1.06688	0.898198	1.00725	0.909601	0.938349	0.718096	0.954603	1.05503	0.430858	0.551549	0.641291	0.909242	-0.137264	0.414892
LQ_52	L20	L20	AGBL5	NM_001035507	0.917309	0.960712	0.974108	0.95071	1.04134	1.03003	1.05016	1.04051	1.00784	0.954198	0.840792	0.699888	0.736096	0.569569	0.934276	-0.0980787	0.252864
LQ_11	L3	L03	AGER	NM_172197	0.899633	0.992969	0.953197	0.9486	1.13869	1.00838	1.02312	1.05673	1.45125	1.29113	1.09601	0.816327	1.16618	0.789128	1.27946	0.355537	0.0529439
LQ_51	M13	M13	AGFG1	NM_004504	0.926765	0.938722	1.02125	0.962246	1.05647	1.02761	0.866954	0.983675	1.67709	1.80556	1.27168	1.02331	1.22222	0.809249	1.58477	0.664277	0.0220656
LQ_33	B22	B22	AGFG2	NM_006076	0.862132	0.876011	0.878332	0.872158	1.03569	1.09022	1.0659	1.06393	1.59915	1.12821	1.03534	1.20824	0.923077	0.821135	1.25423	0.326805	0.218927
LQ_59	D3	D03	AGGF1	NM_018046	0.798504	0.81471	0.8069	0.806705	0.993652	0.961435	1.01273	0.989271	1.31121	0.964372	1.31756	1.04362	0.937584	0.903686	1.19771	0.260284	0.165434
LQ_19	E7	E07	AGK	NM_018238	0.950984	0.985529	0.922486	0.953	0.974691	0.984042	0.961846	0.973526	2.55831	2.93663	2.72521	1.54251	1.85471	1.89251	2.74005	1.4542	9.15e-05
LQ_09	K20	K20	AGL	NM_000644	0.927498	1.08782	1.05963	1.02498	0.828927	0.913211	0.908013	0.883384	1.10858	0.744346	1.12545	0.909608	0.572574	0.933297	0.992792	-0.0104365	0.956546
LQ_04	O4	O04	AGMAT	NM_024758	0.906952	0.977938	0.885124	0.923338	1.06315	0.716451	1.09527	0.958291	1.37579	1.08907	1.53117	1.06132	0.777907	0.838498	1.33201	0.413604	0.0623708
LQ_10	H19	H19	AGPAT1	NM_032741	1.06074	0.979722	0.959506	0.999989	0.945073	0.928505	0.891351	0.921643	1.74144	1.66821	1.59547	1.23967	1.20482	1.02934	1.66837	0.738443	9.23e-05
LQ_07	I4	I04	AGPAT2	NM_001012727	0.648264	0.506881	0.564237	0.573127	1.13949	1.29239	1.21951	1.21713	1.19048	0.924321	1.41394	1.0989	0.693241	0.877621	1.17625	0.234191	0.280963
LQ_10	H22	H22	AGPAT3	NM_001037553	0.963369	0.944915	0.964938	0.957741	1.09339	1.01298	1.11676	1.07438	1.29997	1.53748	1.3306	1.00747	0.928892	0.767656	1.38935	0.474409	0.00642797
LQ_17	B13	B13	AGPAT4	NM_001012734	1.01241	1.12671	0.970598	1.03657	0.992692	0.970108	0.997042	0.986614	1.39646	1.53355	1.53165	1.1921	1.34185	1.22532	1.48722	0.572618	0.000426732
LQ_07	B3	B03	AGPAT5	NM_018361	1.10775	1.11245	1.07923	1.09981	0.925856	1.10107	1.04849	1.02514	0.91104	1.13188	1.32552	0.723473	0.658068	0.841193	1.12281	0.167115	0.363013
LQ_02	B19	B19	AGPAT6	NM_178819	0.929958	0.912704	0.958019	0.933561	1.16472	1.0137	1.00892	1.06245	1.16279	1.12209	0.970874	0.924947	0.77478	0.682236	1.08525	0.118031	0.218014
LQ_03	L8	L08	AGPAT9	NM_032717	0.53601	0.642118	0.67597	0.618033	1.32218	1.15561	1.13111	1.20297	1.75081	1.68776	2.90995	1.42508	1.15075	1.69092	2.11618	1.08146	0.0483476
LQ_17	J10	J10	AGPS	NM_003659	0.811724	0.841613	0.795177	0.816171	0.946329	0.982346	1.00521	0.97796	1.82668	1.24038	1.20482	1.65675	1.11206	0.997092	1.42396	0.509906	0.103333
LQ_38	N6	N06	AGR2	NM_006408	0.76564	0.729756	0.6325	0.709299	1.17748	1.04338	1.08296	1.10127	1.30865	1.3369	1.62055	0.861794	0.835561	1.2253	1.42203	0.507956	0.0132897
LQ_59	H9	H09	AGR3	NM_176813	0.846154	0.82955	0.844218	0.839974	0.975736	1.07098	1.14533	1.06401	0.707071	0.684031	0.899512	0.505051	0.631413	0.592992	0.763538	-0.389229	0.0257819
LQ_35	M14	M14	AGRN	NM_198576	0.808002	0.816893	0.805668	0.810188	0.966315	1.05413	0.915791	0.978744	1.36733	1.44613	1.27561	1.03474	1.30152	1.00503	1.36302	0.446811	0.00180841
LQ_63_01	F7	F07	AGRP	NM_007316	0.567551	0.692626	0.535292	0.59849	1.06081	1.01565	1.08655	1.05434	1.82697	1.9403	2.03735	1.5583	1.49254	1.6412	1.93487	0.95224	0.000104316
LQ_12	H12	H12	AGT	NM_000029	0.826193	0.779705	0.69188	0.765926	1.08325	1.05365	1.09834	1.07842	1.76783	1.72414	2.0383	1.59104	1.44605	1.6677	1.84342	0.882384	0.00101161
LQ_26	H15	H15	AGTPBP1	NM_015239	0.983062	1.00451	0.995265	0.99428	0.938496	0.924326	0.880248	0.914357	1.17161	1.27895	1.14177	0.895934	1.10612	0.919759	1.19744	0.259955	0.00903694
LQ_21	O18	O18	AGTR1	NM_032049	0.956196	0.917044	0.931168	0.934802	1.02548	0.982074	0.981209	0.996254	2.1461	1.85033	1.95183	1.60957	1.5625	1.57807	1.98275	0.987504	0.000346437
LQ_22	I12	I12	AGTR2	NM_000686	0.867324	0.86784	0.882643	0.872602	1.03515	1.01628	1.08998	1.04714	1.3549	1.63934	1.37694	1.22378	1.3805	1.20482	1.45706	0.543059	0.00747681
LQ_64_01	J17	J17	AGTRAP	NM_020350	0.971493	0.957156	0.955387	0.961345	0.94226	1.00355	0.898689	0.948166	2.17606	1.65079	1.65184	1.71447	1.20635	1.20712	1.82623	0.868871	0.0091471
LQ_14	B4	B04	AGXT	NM_000030	0.661689	0.705291	0.699437	0.688806	1.19498	1.20018	1.22278	1.20598	1.48291	0.99194	1.48607	1.41844	0.743955	1.42415	1.32031	0.400874	0.122833
LQ_10	G14	G14	AGXT2	NM_031900	0.606137	0.663741	0.640988	0.636955	1.22103	1.15033	1.16852	1.17996	1.54959	1.59599	2.61941	1.08471	1.27679	2.00308	1.92166	0.942355	0.0575886
LQ_15	N18	N18	AGXT2L1	NM_031279	0.792371	0.8725	0.857449	0.840774	0.985232	0.889246	0.904107	0.926195	1.50691	1.30986	1.5	1.2139	1.06427	1.20833	1.43892	0.52499	0.00244498
LQ_13	O8	O08	AGXT2L2	NM_032921	0.817358	0.730841	0.772181	0.77346	1.25708	0.987176	0.968778	1.07101	1.37383	1.42257	0.948332	0.976139	1.09926	0.686723	1.24824	0.319897	0.174656
LQ_17	I5	I05	AHCTF1	NM_015446	1.01552	1.05616	0.985795	1.01916	0.910905	0.933021	0.968259	0.937395	1.08659	1.12474	0.871314	0.916808	0.920245	0.703753	1.02755	0.0392065	0.744547
LQ_17	D22	D22	AHCY	NM_000687	0.681724	0.695824	0.619425	0.665658	0.981992	1.006	1.03626	1.00809	1.16338	1.60372	1.6	1.06222	1.39679	1.54667	1.4557	0.541714	0.0356052
LQ_09	N14	N14	AHCYL1	NM_006621	0.895597	1.00093	0.938627	0.945053	1.02016	1.04184	1.0238	1.0286	1.11863	0.96453	1.45646	0.883132	0.56005	1.11559	1.17988	0.238634	0.283348
LQ_15	O22	O22	AHCYL2	NM_015328	0.702819	0.837857	0.862808	0.801162	1.15674	1.11239	1.03775	1.10229	2.02926	1.3214	1.32505	1.88768	1.23615	1.15942	1.55857	0.640223	0.0765381
LQ_55	M4	M04	AHDC1	NM_001029882	1.08562	1.06352	1.08787	1.079	0.959905	1.03577	0.985692	0.993788	1.24312	1.01261	1.11547	0.754025	0.661294	0.681677	1.12373	0.1683	0.137059
LQ_47_01	B10	B10	AHI1	NM_017651	0.742531	0.754075	0.807441	0.768016	1.20826	1.22661	1.15993	1.19827	1.28018	1.56541	1.51249	0.841258	1.34178	1.16075	1.45269	0.538728	0.00666263
LQ_60	J11	J11	AHNAK	NM_024060	0.922306	0.954281	0.934884	0.937157	0.838185	0.898105	0.893635	0.876642	1.72925	1.31517	1.65837	1.30929	0.986379	1.18455	1.5676	0.648556	0.0113411
LQ_15	H8	H08	AHR	NM_001621	1.1141	1.205	1.1079	1.14233	1.0264	0.947279	0.993199	0.98896	1.75648	1.86722	1.58014	1.28014	1.48192	1.32215	1.73461	0.794611	0.000924689
LQ_43_01	G19	G19	AHRR	NM_020731	1.17773	1.21368	1.10585	1.16575	0.854027	0.97012	0.917109	0.913752	1.09194	1.03301	1.38982	0.545971	0.561419	0.82941	1.17159	0.22847	0.195197
LQ_01	C11	C11	AHSA1	NM_012111	1.10028	1.2166	1.07567	1.13085	1.00226	0.96438	0.915536	0.960725	0.860265	0.432015	0.698812	0.372007	0.295589	0.349406	0.663697	-0.591403	0.0544705
LQ_47_01	O13	O13	AHSA2	NM_152392	0.824823	0.840922	0.848055	0.837933	1.31811	1.25909	1.24075	1.27265	2.07442	2.64037	1.84193	1.25123	2.07219	1.33958	2.18557	1.12801	0.00748853
LQ_41_01	H20	H20	AHSG	NM_001622	0.900069	0.84716	0.894022	0.880417	1.02781	1.03666	1.08283	1.0491	0.76746	1.14423	0.810537	0.588386	0.771687	0.531915	0.907407	-0.140178	0.480181
LQ_16	C17	C17	AICDA	NM_020661	0.842016	0.822237	0.799675	0.821309	0.990928	0.934887	0.960373	0.962063	1.36601	1.31631	1.17934	1.2053	0.997208	1.09801	1.28722	0.364261	0.00676354
LQ_56	O6	O06	AIDA	NM_022831	0.921223	0.993408	0.948419	0.95435	1.13011	1.07719	1.08965	1.09899	0.607477	0.752046	0.828111	0.46729	0.530856	0.581916	0.729211	-0.455591	0.0138639
LQ_37	M9	M09	AIF1	NM_032955	0.939513	1.01918	1.08355	1.01408	1.03288	0.983131	0.934767	0.983594	1.16244	1.07991	1.20659	0.9538	0.833076	0.882872	1.14965	0.201195	0.0157198
LQ_34	D14	D14	AIF1L	NM_031426	1.09429	1.08551	1.15049	1.1101	0.97098	1.00767	1.01712	0.998589	1.0271	0.812128	1.17422	0.798859	0.703844	0.819224	1.00448	0.00645537	0.968022
LQ_05	G17	G17	AIFM1	NM_145813	1.00296	0.956275	1.0661	1.00845	1.01085	0.96732	0.887864	0.955345	1.51403	1.25654	1.26667	1.0709	0.767888	0.766667	1.34575	0.428408	0.014773
LQ_15	I14	I14	AIFM2	NM_032797	1.10017	1.1875	1.19793	1.16186	0.944759	0.875273	0.808131	0.876055	0.994875	0.992481	0.894721	0.813989	0.81203	0.745601	0.960692	-0.0578535	0.299357
LQ_02	B12	B12	AIFM3	NM_144704	1.10936	1.13436	1.10709	1.11694	1.09777	0.905541	0.916603	0.973305	1.28489	1.07481	0.976385	0.886132	0.66638	0.749319	1.11203	0.153193	0.285648
LQ_36	H18	H18	AIG1	NM_016108	1.11676	0.991086	0.975579	1.02781	0.937325	0.975079	0.967988	0.96013	1.1923	1.28493	1.30039	1.03944	0.931577	1.07282	1.25921	0.332515	0.0015459
LQ_48_01	I11	I11	AIM1	NM_001624	0.970902	1.01768	1.15875	1.04911	1.11226	1.11002	0.954323	1.05887	0.776024	0.868878	0.932973	0.374632	0.684571	0.63835	0.859292	-0.21878	0.0366314
LQ_46_01	D6	D06	AIM1L	NM_001039775	1.13664	0.9875	1.088	1.07071	0.946762	0.986879	1.00345	0.979031	1.03589	1.00749	1.42443	0.698627	0.464996	0.941574	1.15594	0.209066	0.310776
LQ_34	L11	L11	AIM2	NM_004833	0.930066	0.95122	0.879359	0.920215	0.963446	0.961304	0.966846	0.963865	0.704935	0.834106	1.00036	0.570661	0.525178	0.60736	0.846466	-0.240476	0.146986
LQ_04	E10	E10	AIP	NM_003977	1.0139	1.35527	1.11746	1.16221	1.06979	0.677522	1.01336	0.920223	0.914205	0.645523	0.664164	0.457103	0.477126	0.375397	0.741298	-0.431875	0.040474
LQ_10	B17	B17	AIPL1	NM_001033054	1.04822	0.993947	1.02716	1.02311	1.00589	0.93038	0.992126	0.976131	1.31422	1.58343	2.30769	0.955795	1.06577	1.77885	1.73511	0.795031	0.0683534
LQ_28	D20	D20	AIRE	NM_000658	1.05063	0.885816	0.933206	0.95655	0.907692	1.11539	0.994723	1.00594	1.32935	1.40987	1.09066	0.997009	1.00705	0.817996	1.27663	0.352335	0.0447327
LQ_59	K18	K18	AJAP1	NM_001042478	0.708547	0.739415	0.740291	0.729418	1.01629	1.06499	1.08506	1.05545	0.904704	1.18064	0.87925	0.75392	1.03306	0.541167	0.988197	-0.0171291	0.908554
LQ_19	F18	F18	AK1	NM_000476	0.932021	1.00838	0.947277	0.962559	1.08708	0.95875	0.949196	0.998342	1.91939	1.81269	1.17951	1.19002	1.28399	0.995208	1.63719	0.711225	0.0508746
LQ_21	I19	I19	AK2	NM_001625	1.4562	1.41327	1.40178	1.42375	0.955536	0.884938	0.884159	0.908211	2.08672	1.76094	1.46207	1.43631	1.17396	0.965517	1.76991	0.823676	0.0129673
LQ_21	G19	G19	AK3	NM_016282	1.1251	1.07315	1.05143	1.08323	1.07472	1.01797	1.01707	1.03659	1.68362	1.47576	0.993012	1.47317	1.33521	0.956234	1.38413	0.468979	0.133612
LQ_20	E11	E11	AK3L1	NM_013410	0.973083	0.926396	0.948382	0.949287	0.961286	0.988767	1.05303	1.00103	1.43994	1.64384	1.80146	1.17469	1.44814	1.57148	1.62841	0.703464	0.00387039
LQ_45_01	L3	L03	AK3L2	NM_001002921	0.778964	0.784623	0.758008	0.773865	1.22322	1.21219	1.22288	1.21943	4.48938	3.89262	4.75404	2.98149	2.24832	3.03731	4.37868	2.1305	0.000186805
LQ_19	H9	H09	AK7	NM_152327	0.950268	0.979056	0.922137	0.950487	1.12826	1.02715	0.985505	1.04697	1.46837	1.94477	1.55244	1.12952	1.6725	1.24953	1.65519	0.727001	0.0111347
LQ_31	N13	N13	AKAP1	NM_003488	1.00329	0.947837		0.975565	0.968797	1.03485		1.00182	0.951756	0.971188		0.656383	0.679832		0.961472	-0.0566833	0.0129735
LQ_12	F16	F16	AKAP10	NM_007202	1.16748	0.999133	1.03932	1.06864	1.02514	1.02214	1.01169	1.01966	1.45955	1.43229	1.06908	1.25104	1.30208	0.863487	1.32031	0.400873	0.063646
LQ_01	M18	M18	AKAP11	NM_144490	1.03837	1.09295	1.04635	1.05922	1.08158	1.0335	0.970652	1.02858	0.542005	0.607441	0.886015	0.320276	0.22779	0.454981	0.678487	-0.559606	0.0380878
LQ_45_01	D21	D21	AKAP12	NM_144497	1.06834	1.07162	1.00726	1.04907	0.975644	1.01146	1.05445	1.01385	0.974513	1.10565	1.09317	0.649675	0.761671	0.670807	1.05778	0.0810358	0.238957
LQ_04	M3	M03	AKAP13	NM_144767	0.980749	1.14416	0.942239	1.02238	1.30602	0.868685	1.2494	1.14137	1.27226	1.5625	1.5411	1.09051	1.29654	0.719178	1.45862	0.544604	0.00797954
LQ_02	E6	E06	AKAP14	NM_001008535	0.871221	0.853694	0.947964	0.89096	1.20315	1.05734	0.996778	1.08575	1.72073	1.17109	1.51154	1.15656	0.771208	0.901618	1.46779	0.553643	0.0432172
LQ_64_01	C4	C04	AKAP2	NM_001004065	1.03587	0.895169	1.017	0.98268	0.992381	1.08707	0.956623	1.01202	0.680272	1.18805	1.13399	0.463822	0.882553	0.775888	1.00077	0.00111216	0.996408
LQ_12	O21	O21	AKAP3	NM_006422	0.939143	0.794449	0.874359	0.869317	1.01347	1.0971	1.06934	1.05997	2.12545	2.12882	2.00391	1.76257	1.58297	1.71065	2.08606	1.06078	1.22e-05
LQ_08	H5	H05	AKAP4	NM_139289	0.720524	0.676765	0.709384	0.702224	1.22085	1.30482	1.24536	1.25701	2.0202	1.68919	2.10831	1.49495	1.18243	1.48822	1.93923	0.955487	0.00181388
LQ_11	K16	K16	AKAP5	NM_004857	0.704202	0.762614	0.755955	0.740924	1.20159	1.01689	1.05124	1.08991	3.41831	1.51844	1.49254	2.781	1.19306	1.0503	2.14309	1.0997	0.147492
LQ_12	E21	E21	AKAP6	NM_004274	0.814995	0.835212	0.774786	0.808331	1.05538	0.982655	1.06544	1.03449	3.04659	1.86916	2.53723	2.74791	1.66147	1.9305	2.48433	1.31286	0.0121206
LQ_10	K4	K04	AKAP7	NM_004842	0.876957	0.925847	1.11407	0.972293	0.976684	0.920341	0.857741	0.918255	1.46376	1.373	1.37411	0.714031	0.817261	0.886525	1.40362	0.489157	0.000178205
LQ_13	K7	K07	AKAP8	NM_005858	1.01574	0.981308	0.93207	0.976372	1.2097	0.921621	0.912328	1.01455	1.12117	1.08035	0.760456	0.819319	0.765249	0.603892	0.987327	-0.0184005	0.916871
LQ_13	L22	L22	AKAP8L	NM_014371	0.831664	0.789252	0.82024	0.813719	1.42008	1.07335	1.07847	1.19064	0.828043	1.04895	0.960747	0.607232	0.699301	0.576448	0.945914	-0.0802197	0.446955
LQ_09	J12	J12	AKAP9	NM_147166	1.00105	1.0872	0.991856	1.0267	0.926275	0.989869	0.968141	0.961428	1.23782	1.17445	1.46628	1.00079	0.887998	0.967742	1.29285	0.370553	0.0298092
LQ_57	J18	J18	AKIRIN1	NM_024595	1.12803	1.17651	1.1808	1.16178	0.97736	0.90364	0.87696	0.91932	1.04271	0.836739	0.739056	0.66172	0.681066	0.568505	0.872835	-0.196219	0.228389
LQ_64_01	L20	L20	AKIRIN2	NM_018064	0.682575	0.614403	0.673445	0.656808	1.0636	1.17467	1.07073	1.103	1.17316	1.53314	1.30689	0.8916	1.33531	0.901307	1.33773	0.419786	0.0324398
LQ_48_01	H18	H18	AKNA	NM_030767	0.808522	0.812701	0.867425	0.829549	1.0714	1.10785	0.997098	1.05878	0.996144	1.08803	0.819941	0.642674	0.725354	0.491965	0.968039	-0.0468631	0.705294
LQ_02	D5	D05	AKR1A1	NM_153326	0.963627	1.04804	1.07994	1.03053	0.967565	0.972655	0.970253	0.970158	1.42821	0.860866	1.04749	0.816118	0.628199	0.791434	1.11219	0.153398	0.538398
LQ_13	D22	D22	AKR1B1	NM_001628	0.925608	0.991121	0.894177	0.936969	1.27163	0.950128	0.935915	1.05256	0.963303	1.02235	0.62212	0.825688	0.808369	0.483871	0.869257	-0.202145	0.35373
LQ_04	O9	O09	AKR1B10	NM_020299	0.897326	1.01826	0.918361	0.944648	1.1343	0.801551	1.19568	1.04385	1.1919	0.70975	0.773015	1.07271	0.597684	0.386507	0.891553	-0.165607	0.513083
LQ_14	O18	O18	AKR1C1	NM_001353	0.866894	0.869698	0.829796	0.855463	0.989694	1.02934	1.09874	1.03926	1.1811	2.46355	1.40919	0.885827	1.20664	1.20042	1.68461	0.752417	0.158086
LQ_05	O20	O20	AKR1C2	NM_205845	0.838519	0.742991	0.869581	0.81703	0.918171	0.96377	0.96896	0.9503	1.59011	0.808625	0.694728	1.23675	0.584007	0.367797	1.03115	0.0442587	0.917182
LQ_07	J3	J03	AKR1C3	NM_003739	0.841793	0.875256	0.828336	0.848462	1.04364	1.15877	1.17189	1.12477	1.37518	1.33824	1.59415	1.02257	1.00368	1.22883	1.43586	0.521912	0.00547926
LQ_08	L5	L05	AKR1C4	NM_001818	0.832314	0.867962	0.888563	0.862947	1.06086	1.08592	1.08632	1.0777	1.29416	1.11953	1.22112	0.979363	0.889035	0.792079	1.2116	0.276916	0.0139312
LQ_48_01	G21	G21	AKR1CL1	NM_001007536	0.886464	0.972133	0.985206	0.947934	1.04749	1.02124	0.938874	1.00253	0.791325	0.771775	0.981808	0.615475	0.578831	0.808548	0.848302	-0.237349	0.0862545
LQ_13	O13	O13	AKR1CL2	NM_031436	1.00191	0.986916	1.00185	0.996891	1.28164	0.982411	0.958914	1.07432	0.951557	0.965759	0.957563	0.648789	0.592625	0.739935	0.958293	-0.0614612	0.00053404
LQ_13	N10	N10	AKR1D1	NM_005989	1.28708	1.26729	1.3683	1.30756	1.41392	1.03647	1.02429	1.15822	2.08724	2.65529	2.11988	1.14916	1.30394	1.36452	2.28747	1.19375	0.00220219
LQ_05	D17	D17	AKR7A2	NM_003689	0.947407	0.873832	0.920043	0.913761	1.02813	1.00823	1.01797	1.01811	1.25098	1.45149	1.19737	1.01642	1.03132	0.926999	1.29995	0.378453	0.0178637
LQ_17	K17	K17	AKR7A3	NM_012067	0.775517	0.861051	0.756525	0.797698	1.08928	1.07925	1.13024	1.09959	2.44553	1.96488	1.96507	1.8675	1.58863	1.48472	2.12516	1.08757	0.00216407
LQ_19	G19	G19	AKT1	NM_001014431	1.01932	1.00457	1.0199	1.0146	0.93411	0.8859	0.850081	0.89003	1.404	1.25095	1.36939	1.0179	0.90978	1.02705	1.34145	0.423791	0.00180774
LQ_64_01	G12	G12	AKT1S1	NM_032375	0.959001	0.909754	0.951138	0.939964	1.07657	1.19823	1.01625	1.09702	2.30461	2.07081	2.13784	1.60321	1.73681	1.85067	2.17109	1.11842	7.27e-05
LQ_19	M6	M06	AKT2	NM_001626	0.770304	0.807692	0.777235	0.785077	0.921642	0.885901	0.868607	0.89205	1.95077	1.55587	1.7071	1.76498	1.36728	1.48248	1.73791	0.797355	0.00303493
LQ_19	N5	N05	AKT3	NM_005465	1.03828	1.06207	1.01432	1.03822	1.01522	0.933313	0.911731	0.953421	1.58511	1.21907	1.37694	1.03377	1.00394	1.20482	1.39371	0.478929	0.020577
LQ_26	O7	O07	AKTIP	NM_022476	0.852642	0.848611	0.755051	0.818768	1.01639	1.05697	1.08074	1.05136	1.39054	1.43208	1.50502	1.15217	1.26841	1.21237	1.44255	0.528618	0.000188759
LQ_04	L5	L05	ALAD	NM_000031	0.922282	1.04564	0.959987	0.975971	1.0149	0.698946	1.02237	0.912073	1.35292	1.01855	1.0084	0.96637	0.836668	0.672269	1.12662	0.172007	0.325895
LQ_03	G16	G16	ALAS1	NM_199166	0.762986	0.857143	1.0303	0.883477	1.15871	1.07657	0.903538	1.04627	1.02975	0.91954	0.799794	0.915332	0.718391	0.644995	0.916361	-0.126012	0.276298
LQ_01	E9	E09	ALAS2	NM_001037969	0.598363	0.663071	0.58682	0.616085	1.30609	1.29717	1.21278	1.27201	0.983326	1.79391	1.87874	0.684053	1.5436	1.53715	1.55199	0.63412	0.125209
LQ_03	H10	H10	ALB	NM_000477	0.488651	0.559606	0.613238	0.553832	1.46533	1.32211	1.16829	1.31858	1.02724	0.880282	1.47378	0.759268	0.748239	1.17035	1.1271	0.172616	0.515661
LQ_49_01	M9	M09	ALCAM	NM_001627	1.02666	1.03186	0.880805	0.979775	0.866778	0.895061	0.977629	0.913156	1.15721	1.30737	1.58488	1.01609	1.05702	1.40201	1.34982	0.432769	0.0491835
LQ_03	C5	C05	ALDH16A1	NM_153329	0.998254	1.05443	1.08161	1.04476	1.02289	0.976468	0.933431	0.977596	1.00568	1.0278	1.17965	0.743332	0.794207	0.835586	1.07104	0.099018	0.263658
LQ_11	G16	G16	ALDH1A1	NM_000689	0.847817	0.871795	0.935228	0.884947	1.12443	0.967175	1.00838	1.03333	1.92493	1.42315	1.16175	1.73244	1.28083	1.07239	1.50328	0.58811	0.0878842
LQ_01	M11	M11	ALDH1A2	NM_170697	0.962394	1.04205	0.889501	0.964648	1.24456	1.16156	1.09864	1.16825	0.744285	0.929121	0.676056	0.637959	0.637112	0.422535	0.783154	-0.352632	0.0455356
LQ_07	I18	I18	ALDH1A3	NM_000693	0.858712	0.942899	0.882806	0.894806	0.998025	0.977669	0.963351	0.979682	1.00242	1.27329	1.05952	0.795022	0.869565	0.592085	1.11174	0.152824	0.246749
LQ_17	J20	J20	ALDH1B1	NM_000692	0.583448	0.655868	0.637595	0.625637	0.95784	0.949622	0.944875	0.950779	3.25059	3.01866	2.95337	2.89598	2.30516	2.07254	3.07421	1.62021	2.12e-05
LQ_15	K19	K19	ALDH1L1	NM_012190	1.01194	1.04179	1.00429	1.01934	0.959739	0.941401	0.965508	0.955549	1.31105	1.47412	1.49413	1.17994	1.30271	1.31626	1.42643	0.51241	0.0018205
LQ_10	B21	B21	ALDH1L2	NM_001034173	0.934252	0.776029	0.898765	0.869682	1.05252	1.0549	1.01532	1.04092	1.40751	2.22309	1.75824	1.20643	1.98908	1.37363	1.79628	0.845012	0.0280143
LQ_13	E21	E21	ALDH2	NM_000690	0.730091	0.760748	0.755545	0.748795	1.31082	0.945288	0.920919	1.05901	0.850976	0.894759	0.805938	0.60191	0.660418	0.530223	0.850558	-0.233519	0.00431761
LQ_15	M6	M06	ALDH3A1	NM_000691	0.790381	0.931071	0.86388	0.861778	0.969048	0.916983	0.902713	0.929581	1.38481	1.49597	1.28205	1.17499	1.26582	1.11663	1.38761	0.472603	0.00329228
LQ_13	K19	K19	ALDH3A2	NM_000382	0.908441	0.784579	0.785582	0.826201	1.26861	0.933754	0.896815	1.03306	1.22277	0.927767	1.30845	0.711427	0.618511	0.707851	1.15299	0.205386	0.255206
LQ_10	B18	B18	ALDH3B1	NM_001030010	0.841891	0.751816	0.647407	0.747038	1.33924	1.24168	1.33383	1.30491	2.15694	1.57005	2.59344	1.37598	1.20773	1.67811	2.10681	1.07506	0.0202431
LQ_13	L19	L19	ALDH3B2	NM_001031615	1.04673	1.01262	0.976433	1.01193	1.29913	0.945667	0.93483	1.05988	0.967519	0.967161	0.853518	0.48376	0.539811	0.530565	0.929399	-0.105629	0.136274
LQ_10	I16	I16	ALDH4A1	NM_170726	0.983093	0.927058	1.0637	0.991285	1.05696	1.04096	0.953532	1.01715	1.84713	1.73033	1.62488	1.36943	1.30591	1.25348	1.73412	0.7942	0.000333455
LQ_01	L6	L06	ALDH5A1	NM_001080	0.932719	0.939696	0.713606	0.862007	1.25983	1.18113	1.23418	1.22505	0.575974	1.03032	1.89607	0.41141	0.382691	1.15871	1.16745	0.223366	0.68769
LQ_04	D10	D10	ALDH6A1	NM_005589	0.97041	1.16432	0.97354	1.03609	1.03313	0.671067	1.02874	0.910977	1.28582	1.14342	1.12695	1.10213	0.849396	0.928074	1.18539	0.245367	0.0212829
LQ_13	E7	E07	ALDH7A1	NM_001182	1.11016	1.03598	1.02726	1.0578	1.17035	0.892068	0.864812	0.975743	1.36896	1.38072	1.17053	0.816957	1.01856	0.803305	1.30673	0.385965	0.0108353
LQ_07	M11	M11	ALDH8A1	NM_170771	0.978629	0.832211	0.805777	0.872206	1.07408	1.1613	1.13684	1.12407	0.879588	0.809289	0.580403	0.667273	0.527797	0.375555	0.756427	-0.402728	0.0542768
LQ_17	D14	D14	ALDH9A1	NM_000696	1.0369	1.08747	0.99967	1.04135	1.0013	0.997194	1.02858	1.00902	1.33023	1.35717	0.892267	1.19721	1.02615	0.727032	1.19322	0.254861	0.268994
LQ_15	C5	C05	ALDOA	NM_184041	0.879934	0.939286	0.950339	0.923186	1.28456	1.17807	1.18992	1.21752	1.54542	1.48289	1.20301	0.866943	0.874525	0.714286	1.41044	0.496144	0.0175602
LQ_03	F22	F22	ALDOB	NM_000035	0.92536	1.0931	1.16507	1.06118	1.11657	0.997534	0.892871	1.00233	0.754717	0.991438	1.20922	0.542453	0.833709	0.707278	0.985124	-0.0216228	0.915215
LQ_17	N16	N16	ALDOC	NM_005165	0.593793	0.634629	0.560621	0.596348	1.01324	1.00785	1.00349	1.00819	3.60046	3.40329	2.12139	2.96167	2.77935	1.59104	3.04172	1.60489	0.0116604
LQ_03	M12	M12	ALG1	NM_019109	0.968354	1.13547	1.1571	1.08697	1.14079	0.966059	0.926417	1.01109	1.28465	0.607375	0.666207	1.0142	0.563991	0.436481	0.852745	-0.229814	0.533947
LQ_15	I8	I08	ALG10	NM_032834	1.02786	1.135	1.03144	1.06477	0.978374	0.939055	0.966914	0.961448	1.87157	1.29012	1.35088	1.61342	1.03839	1.14306	1.50419	0.588988	0.0523153
LQ_08	B13	B13	ALG10B	NM_001013620	0.951092	0.938268	0.955132	0.948164	1.10607	1.13098	1.09729	1.11145	1.04071	1.40116	1.13601	0.765228	1.03564	0.828984	1.19263	0.254143	0.148583
LQ_58	O10	O10	ALG11	NM_001004127	0.956283	0.9855	0.968298	0.970027	0.975969	1.03755	1.02066	1.01139	1.05314	0.925486	0.806643	0.909526	0.711913	0.688019	0.928422	-0.107148	0.371453
LQ_07	B8	B08	ALG12	NM_024105	0.878599	0.879063	0.802476	0.853379	1.10596	1.2254	1.29004	1.20713	0.97973	1.06596	1.19986	0.878378	0.799467	1.02845	1.08185	0.1135	0.270355
LQ_57	H18	H18	ALG13	NM_018466	1.01312	0.981914	1.03558	1.0102	1.03415	0.955711	0.95438	0.981413	0.781424	0.932618	0.777874	0.580487	0.746095	0.496975	0.830639	-0.267707	0.0293565
LQ_56	O9	O09	ALG14	NM_144988	0.908739	0.95078	0.947994	0.935838	1.04663	1.03353	1.00106	1.02707	0.900047	0.831985	0.940439	0.686878	0.554657	0.626959	0.890824	-0.166788	0.0260556
LQ_17	E13	E13	ALG2	NM_033087	1.07552	1.04392	0.992402	1.03728	0.985826	1.06474	1.03565	1.02874	1.47483	1.41379	1.43142	1.2504	1.27586	1.16511	1.44002	0.526085	1.71e-05
LQ_08	L17	L17	ALG3	NM_001006942	0.868996	0.724493	0.735191	0.776226	1.06018	1.14838	1.1357	1.11475	1.17253	2.05128	2.19386	0.904523	1.38067	1.39609	1.80589	0.85271	0.0651079
LQ_14	J6	J06	ALG5	NM_013338	1.21928	1.14779	1.25682	1.20797	0.919271	1.01413	1.01277	0.982059	1.22463	1.79048	1.13715	0.804759	1.21905	1.03377	1.38409	0.468933	0.133931
LQ_02	J21	J21	ALG6	NM_013339	0.904891	0.823214	0.929864	0.88599	1.14509	1.0977	0.979654	1.07415	1.49375	1.21445	1.45985	1.05921	0.859005	0.865099	1.38935	0.474414	0.0114689
LQ_02	F7	F07	ALG8	NM_024079	1.07643	1.04901	1.00628	1.04391	0.94939	1.00074	0.941503	0.963876	0.844749	1.11576	1.07419	0.639269	0.74384	0.949288	1.01157	0.016593	0.897447
LQ_54	I11	I11	ALG9	NM_024740	0.976644	0.978814	0.916297	0.957251	0.954293	1.06746	1.05177	1.02451	0.730735	0.956938	1.01769	0.575731	0.797448	0.70269	0.901787	-0.149141	0.323552
LQ_20	L21	L21	ALK	NM_004304	0.931047	0.913706	0.900763	0.915172	0.980068	1.01962	1.06319	1.02096	1.58416	1.42857	1.69492	1.22772	1.26984	1.1703	1.56922	0.650043	0.00180755
LQ_07	L14	L14	ALKBH1	NM_006020	0.852182	0.874378	0.79945	0.842003	1.06472	1.05952	1.08215	1.0688	0.905608	0.770261	1.61734	0.626959	0.636303	1.30764	1.09774	0.134533	0.728751
LQ_14	H12	H12	ALKBH2	NM_001001655	0.796502	0.829034	0.766999	0.797511	0.946977	0.979996	1.02625	0.984406	1.60686	1.74051	1.69396	1.49973	1.68776	1.35517	1.68044	0.748839	6.45e-05
LQ_07	I10	I10	ALKBH3	NM_139178	0.890769	1.06471	0.981568	0.979017	1.10101	0.949827	1.01927	1.02337	1.46618	0.825083	1.31726	1.09963	0.49505	0.896861	1.20284	0.266447	0.354135
LQ_61_01	H19	H19	ALKBH4	NM_017621	0.815595	0.787125	0.719377	0.774032	0.975434	1.10472	1.15233	1.0775	2.00765	1.95167	2.0683	1.52964	1.44052	1.5873	2.00921	1.00663	7.38e-06
LQ_65_01	N4	N04	ALKBH5	NM_017758	0.748174	0.83871	0.80844	0.798441	1.11769	1.08747	1.07746	1.0942	2.73331	2.05636	3.05873	2.22569	1.52323	2.20228	2.61613	1.38744	0.0054195
LQ_56	C22	C22	ALKBH6	NM_198867	1.02217	1.10503	1.09807	1.07509	0.99249	0.957416	0.905777	0.951894	0.968625	0.954464	1.06321	0.610655	0.616425	0.637928	0.995434	-0.00660247	0.90005
LQ_61_01	O9	O09	ALKBH7	NM_032306	0.832359	0.719459	0.662976	0.738264	0.945926	1.14329	1.16586	1.08503	1.40515	1.27097	1.93111	0.843091	0.965938	1.40919	1.53574	0.618937	0.0564164
LQ_58	E10	E10	ALKBH8	NM_138775	1.02998	1.11085	1.13439	1.09174	0.851023	0.886057	0.838362	0.858481	1.37778	1.34737	1.09356	1.08889	1.2	0.830296	1.2729	0.348121	0.0388227
LQ_10	O12	O12	ALLC	NM_018436	0.903569	0.963983	1.07012	0.979225	1.04669	0.933612	0.895142	0.958481	1.83645	1.56986	1.84587	1.5939	1.1617	1.4767	1.75073	0.807954	0.00115189
LQ_31	G4	G04	ALMS1	NM_015120	1.16562	1.09481		1.13022	0.915244	0.950342		0.932793	1.24294	1.09305		0.960452	0.784753		1.16799	0.224032	0.0573304
LQ_11	H8	H08	ALOX12	NM_000697	0.498164	0.555831	0.550355	0.534783	1.16314	1.02828	1.03455	1.07532	2.2932	1.71131	1.82232	1.7199	1.4881	1.44267	1.94228	0.95775	0.00615811
LQ_01	H21	H21	ALOX12B	NM_001139	0.751087	0.902075	0.82686	0.826674	1.2364	1.09934	1.0664	1.13405	2.92916	2.85189	2.87879	1.56676	1.41061	1.45455	2.88661	1.52938	1.24e-07
LQ_14	J18	J18	ALOX15	NM_001140	0.973123	0.976388	1.0065	0.985336	0.936641	0.995455	1.05646	0.996186	1.09601	1.92566	1.24785	1.05217	1.20914	1.0327	1.42317	0.509111	0.172403
LQ_15	F20	F20	ALOX15B	NM_001141	0.569154	0.660357	0.70025	0.643254	0.87548	0.851155	0.835559	0.854064	4.60373	3.13683	2.55102	3.55478	2.70416	2.19388	3.43053	1.77843	0.0163838
LQ_01	F7	F07	ALOX5	NM_000698	0.857252	1.07358	0.94688	0.959238	1.26842	1.0634	0.971425	1.10108	1.04446	1.05643	1.29664	0.596837	0.592631	0.608627	1.13251	0.179525	0.181978
LQ_02	K9	K09	ALOX5AP	NM_001629	0.954289	0.92514	1.00478	0.961402	1.17132	1.04888	0.998484	1.0729	1.26191	0.922509	1.15086	1.00438	0.60622	0.825619	1.11176	0.152847	0.325936
LQ_02	F17	F17	ALOXE3	NM_021628	0.564021	0.534016	0.620915	0.572984	1.4052	1.26389	1.19267	1.28725	1.69935	0.730594	1.09312	1.39434	0.639269	0.931174	1.17435	0.231865	0.570633
LQ_23	F21	F21	ALPI	NM_001631	0.930976	1.07447	0.889175	0.964872	0.946202	0.907076	0.929306	0.927528	1.04617	0.963149	0.333853	0.40937	0.607203	0.155798	0.781057	-0.356501	0.38539
LQ_20	H17	H17	ALPK1	NM_001102406	1.07559	1.01124	1.00654	1.03112	0.957808	1.00269	1.00126	0.987254	1.23414	1.82861	1.51679	0.925609	1.61348	1.30011	1.52652	0.610243	0.0374057
LQ_21	F10	F10	ALPK2	NM_052947	0.852802	0.815988	0.826373	0.831721	1.06511	1.01519	1.01429	1.03153	1.24942	1.61738	1.07628	1.20315	1.57116	0.889097	1.31436	0.394358	0.120116
LQ_19	E15	E15	ALPK3	NM_020778	0.826834	0.956207	0.89176	0.8916	1.15749	1.06712	1.07442	1.09968	2.42319	1.83194	1.17463	1.60104	1.27439	1.09632	1.80992	0.855926	0.0880297
LQ_22	O22	O22	ALPL	NM_000478	0.935936	0.991763	0.919104	0.948934	1.01256	1.01292	1.00772	1.01107	2.22762	2.30276	1.81818	1.29607	1.39675	1.52893	2.11619	1.08147	0.00176708
LQ_23	H18	H18	ALPP	NM_001632	0.723693	0.816198	0.74807	0.762654	1.27077	1.19249	1.08113	1.18146	0.848449	0.826902	0.767196	0.614394	0.523705	0.47619	0.814182	-0.296576	0.00157202
LQ_22	O19	O19	ALPPL2	NM_031313	0.854814	0.894422	0.85188	0.867039	1.12112	1.05992	1.1037	1.09491	1.41907	1.38133	1.20374	1.24169	1.04646	1.11458	1.33471	0.416532	0.00727168
LQ_65_01	F9	F09	ALS2	NM_020919	0.745837	0.796551	0.781734	0.774707	1.09489	1.02155	1.02472	1.04706	1.17509	1.52366	1.26529	0.861731	1.28308	0.885702	1.32134	0.402007	0.0370601
LQ_54	E3	E03	ALS2CL	NM_182775	1.09451	1.05442	0.997558	1.04883	0.925123	1.0133	1.04198	0.993465	1.1065	0.782572	1.15736	0.691563	0.507614	0.868017	1.01548	0.0221564	0.901466
LQ_65_01	I4	I04	ALS2CR11	NM_152525	0.803389	0.86969	0.75305	0.80871	1.06313	1.04312	1.04022	1.04883	0.836364	1.13845	0.91944	0.618182	0.771208	0.788091	0.964751	-0.0517712	0.71558
LQ_47_01	N6	N06	ALS2CR12	NM_139163	0.941608	0.875211	0.930986	0.915935	0.937144	0.968597	0.916424	0.940721	1.44217	1.41297	1.64735	1.15374	0.931278	1.12874	1.50083	0.58576	0.00245436
LQ_31	M22	M22	ALS2CR4	NM_152388	1.00395	0.872047		0.937999	0.960674	1.00342		0.982046	1.27911	1.51302		1.01673	1.26671		1.39606	0.481365	0.0199681
LQ_04	E21	E21	ALS2CR8	NM_024744	1.14831	1.32256	1.06776	1.17954	0.943624	0.614915	0.944831	0.834457	0.869295	0.747771	0.906618	0.714064	0.546448	0.634633	0.841228	-0.249431	0.0296301
LQ_09	M6	M06	ALX1	NM_006982	0.661482	0.814077	0.739092	0.738217	1.01556	1.09163	1.12533	1.07751	1.31527	1.22418	1.37741	0.996413	0.918133	0.983865	1.30562	0.384732	0.00235364
LQ_10	F7	F07	ALX3	NM_006492	1.10927	0.952785	0.00987654	0.690643	0.962253	0.964915		0.963584	1.63703	1.93774	0	1.18544	1.46125	0	1.19159	0.252888	0.766247
LQ_14	F12	F12	ALX4	NM_021926	0.625427	0.573677	0.640537	0.613214	1.0393	1.05279	1.12969	1.07393	3.00136	4.34451	2.90737	2.1146	2.82012	2.09601	3.41775	1.77305	0.00647741
LQ_65_01	G10	G10	AMAC1	NM_152462	0.637745	0.648036	0.650841	0.64554	1.24032	1.16284	1.19245	1.19854	1.46587	1.28142	1.57042	1.19102	1.03499	1.31712	1.43924	0.525303	0.00651998
LQ_45_01	M6	M06	AMAC1L2	NM_054028	0.816871	0.846498	0.788539	0.817303	1.01637	0.977217	1.06635	1.01998	1.56863	1.11975	1.01555	1.20915	0.746501	0.856871	1.23464	0.304094	0.238893
LQ_02	G18	G18	AMACR	NM_203382	0.748587	0.807608	0.77275	0.776315	1.24058	1.10336	1.05342	1.13245	2.23244	3.17029	2.2121	1.3132	1.57005	0.813273	2.53828	1.34385	0.00823744
LQ_43_01	L22	L22	AMBN	NM_016519	0.942644	0.951485	0.907288	0.933806	0.970044	1.10579	1.01445	1.03009	1.00955	1.03122	1.0929	0.627558	0.658837	0.68306	1.04456	0.0628904	0.148877
LQ_01	I12	I12	AMBP	NM_001633	0.91123	0.896266	0.819093	0.87553	1.20041	1.22879	1.11658	1.18193	1.12296	1.08025	0.948302	0.393038	0.401235	0.520037	1.0505	0.0710825	0.391086
LQ_36	E21	E21	AMBRA1	NM_017749	1.49846	1.44444	1.36854	1.43715	0.854464	0.863445	0.886143	0.868017	1.162	0.88164	1.25145	0.843017	0.683271	0.903824	1.09836	0.135353	0.427112
LQ_15	M19	M19	AMD1	NM_001033059	0.865672	0.919643	0.941765	0.909026	1.07327	0.972448	1.01146	1.01906	1.72414	1.28155	1.51745	1.64751	1.00971	1.32777	1.50771	0.592363	0.016525
LQ_59	J13	J13	AMDHD1	NM_152435	0.838462	0.888258	0.86049	0.862403	0.976143	1.01558	1.09532	1.02901	1.50357	1.32678	1.33636	1.22324	1.15479	0.747838	1.3889	0.473946	0.00247646
LQ_12	N16	N16	AMDHD2	NM_015944	0.756573	0.695143	0.717949	0.723221	1.16939	1.17911	1.18428	1.17759	2.25225	2.932	1.84524	1.86615	2.74485	1.54762	2.34316	1.22846	0.0132939
LQ_30	K9	K09	AMELX	NM_182681	1.10167	1.20902	0.983958	1.09822	0.974897	1.13606	1.21979	1.11025	1.11507	0.920097	0.75775	0.664294	0.653753	0.482204	0.930971	-0.103192	0.54053
LQ_35	G6	G06	AMELY	NM_001143	0.577784	0.569403	0.574276	0.573821	1.15087	1.2892	1.10001	1.18003	1.08527	0.881743	1.24729	1.08527	0.622407	0.976139	1.07143	0.0995432	0.536397
LQ_27	O22	O22	AMFR	NM_001144	0.902454	0.856139	0.821037	0.859877	1.02125	1.01285	1.02319	1.0191	1.04603	0.625244	1.04655	0.83682	0.468933	0.757849	0.905941	-0.142511	0.539446
LQ_21	G22	G22	AMHR2	NM_020547	0.997632	0.87368	0.978732	0.950015	1.11375	1.06868	1.06774	1.08339	1.62184	1.81269	1.5804	1.22627	1.55373	1.30383	1.67164	0.741266	0.000716822
LQ_55	M9	M09	AMICA1	NM_153206	1.08673	1.07143	1.0436	1.06725	0.882764	0.925854	0.916158	0.908259	0.692182	0.902564	1.05512	0.508958	0.553846	0.667528	0.88329	-0.17904	0.329518
LQ_60	E6	E06	AMIGO1	NM_020703	1.18068	1.19431	1.14219	1.17239	0.810182	0.802899	0.850294	0.821125	1.40872	1.27604	1.18286	0.868391	0.825671	0.795036	1.28921	0.366483	0.0115724
LQ_62_01	K10	K10	AMIGO2	NM_181847	0.533852	0.448045	0.45608	0.479326	1.04931	1.19831	1.1496	1.13241	2.99914	2.59434	3.09668	2.31362	1.96541	2.49245	2.89672	1.53442	0.000248339
LQ_33	M3	M03	AMIGO3	NM_198722	0.978248	1.03983	0.977109	0.998396	1.06033	1.04762	1.08824	1.0654	1.59724	0.979263	1.34788	1.06483	0.748848	1.09114	1.30813	0.387505	0.16119
LQ_41_01	K8	K08	AMMECR1	NM_001025580	0.964771	0.878945	0.905571	0.916429	0.932427	0.927903	0.980627	0.946986	1.00239	0.769428	1.15029	0.52506	0.487304	0.650163	0.974034	-0.0379558	0.826304
LQ_52	M7	M07	AMMECR1L	NM_031445	0.987673	1.00524	0.992338	0.995083	0.956188	0.978571	1.04318	0.992647	1.35205	1.25065	1.01171	0.962038	0.859823	0.638978	1.20481	0.268802	0.112203
LQ_47_01	C22	C22	AMN	NM_030943	0.698262	0.756043	0.82363	0.759311	1.20107	1.1589	1.08237	1.14745	1.24465	1.52416	0.793103	1.08907	1.22677	0.62069	1.18731	0.247692	0.428812
LQ_59	I15	I15	AMN1	NM_207337	0.796368	0.814055	0.84552	0.818647	0.977624	0.998827	1.06534	1.01393	0.885431	0.857909	1.05209	0.697612	0.723861	0.680817	0.93181	-0.101892	0.323876
LQ_41_01	F10	F10	AMOT	NM_133265	1.12296	0.99459	1.06907	1.0622	0.991078	1.0418	1.05271	1.02853	0.738159	0.725295	0.656641	0.451097	0.49864	0.466003	0.706698	-0.500834	0.000316455
LQ_33	G20	G20	AMOTL1	NM_130847	0.92739	0.896376	0.90185	0.908539	1.00534	1.02797	0.975577	1.00296	0.99108	1.26963	0.904033	0.693756	1.1694	0.66064	1.05491	0.0771258	0.644589
LQ_36	I19	I19	AMOTL2	NM_016201	1.29601	1.28048	1.1478	1.24143	0.902999	0.933469	0.988764	0.941744	0.737619	0.99453	1.60265	0.605901	0.721034	1.21581	1.1116	0.152638	0.685924
LQ_06	M16	M16	AMPD1	NM_000036	1.37689	1.24835	1.28134	1.3022	0.822223	0.837433	0.847658	0.835771	1.24421	1.08363	1.29769	0.70749	0.666852	0.778614	1.20851	0.27323	0.0316189
LQ_17	D3	D03	AMPD2	NM_203404	1.02379	1.07379	0.977866	1.02515	0.954902	0.985593	1.01386	0.984787	1.58302	1.30741	1.4527	1.31357	1.0057	1.21622	1.44771	0.533775	0.00491433
LQ_13	B7	B07	AMPD3	NM_001025389	0.937053	1.02523	1.04159	1.00129	1.43788	1.08237	1.08323	1.20116	1.31138	1.23305	0.971178	0.94541	0.986436	0.908521	1.17187	0.228808	0.170067
LQ_37	O8	O08	AMPH	NM_139316	0.879586	1.01635	1.00606	0.967332	1.03464	0.9469	0.953451	0.978331	0.986947	1.48515	0.982567	0.795925	1.1448	0.919176	1.15155	0.203582	0.41496
LQ_08	F7	F07	AMT	NM_000481	0.765939	0.689054	0.697361	0.717451	1.03875	1.0789	1.11092	1.07619	1.74838	2.36416	3.11186	0.988217	1.4102	2.06056	2.40814	1.26792	0.0233339
LQ_66_01	H20	H20	AMTN	NM_212557	0.883529	0.878286	0.807007	0.856274	0.900158	0.923045	0.99059	0.937931	0.969828	1.07169	0.636228	0.646552	0.960828	0.561377	0.892583	-0.163942	0.459887
LQ_14	I19	I19	AMY1A	NM_001008221	1.01749	1.00787	0.99437	1.00658	0.903274	0.926055	0.97829	0.935873	1.55136	1.69197	1.48084	1.13208	1.21475	1.26307	1.57472	0.655099	0.000755991
LQ_48_01	K6	K06	AMY1B	NM_001008218	1.04495	1.16345	1.21024	1.13955	0.998127	0.938752	0.949986	0.962288	1.04426	0.552741	0.658204	0.571855	0.230309	0.423131	0.751734	-0.411706	0.171889
LQ_45_01	K5	K05	AMY1C	NM_001008219	1.16951	1.17114	1.09009	1.14358	0.899169	0.885396	0.99909	0.927885	1.00434	0.921763	0.803489	0.753253	0.607014	0.573921	0.909863	-0.136279	0.196884
LQ_15	F13	F13	AMY2A	NM_000699	0.917081	1.0575	0.997856	0.990813	1.00957	0.939762	0.969557	0.972963	1.77215	1.28335	1.43215	1.41049	1.04694	1.25313	1.49588	0.580999	0.0265851
LQ_15	B14	B14	AMY2B	NM_020978	0.805638	0.843214	0.851018	0.83329	1.00375	0.932894	0.936687	0.957775	1.89378	1.18594	1.5953	1.48209	0.931809	1.34341	1.55834	0.64001	0.0529138
LQ_57	N9	N09	AMZ1	NM_133463	1.05361	1.04808	1.01544	1.03904	0.991228	0.950037	0.944253	0.961839	1.13783	1.52905	0.925518	0.751395	1.07034	0.528867	1.19747	0.259984	0.326501
LQ_58	N12	N12	AMZ2	NM_001033572	1.01328	1.04514	1.03538	1.03126	1.00917	1.05541	1.01514	1.02657	0.903546	1.34258	1.15376	0.745426	1.02931	0.931884	1.1333	0.180525	0.353649
LQ_62_01	O5	O05	ANAPC1	NM_022662	1.17109	0.954561	1.01447	1.04671	1.06436	1.14955	0.968228	1.06072	1.25	1.18081	1.49406	0.898438	0.774908	1.12054	1.30829	0.387682	0.031527
LQ_01	G17	G17	ANAPC10	NM_014885	0.840113	0.854772	0.888249	0.861044	1.37021	1.34366	1.16014	1.29134	1.82704	2.71845	2.84908	0.974421	1.26214	1.15656	2.46486	1.3015	0.0103266
LQ_28	G7	G07	ANAPC11	NM_001002245	1.20845	1.03568	1.08683	1.11032	0.832604	0.994065	0.902329	0.909666	1.06906	1.37812	1.58033	0.809015	1.09101	1.19988	1.3425	0.424926	0.082586
LQ_41_01	C7	C07	ANAPC13	NM_015391	0.993553	0.964608	0.966486	0.974882	0.962735	0.963115	1.03818	0.98801	0.787949	0.747838	0.773196	0.440324	0.490769	0.468604	0.769661	-0.377705	3.94e-05
LQ_13	O7	O07	ANAPC2	NM_013366	0.925608	0.883645	0.853974	0.887742	1.14285	0.896289	0.918514	0.985884	0.940255	0.807087	0.970481	0.568071	0.492126	0.667206	0.905941	-0.142511	0.134207
LQ_14	O7	O07	ANAPC4	NM_013367	0.838311	0.797114	0.767432	0.800952	0.951821	0.99034	1.03851	0.993556	1.42494	1.8102	2.08804	0.86514	1.26166	1.74944	1.77439	0.827325	0.0157607
LQ_11	M16	M16	ANAPC5	NM_016237	0.640555	0.673284	0.712077	0.675305	1.1011	0.948575	0.98437	1.01135	2.42038	1.28993	0.938967	1.78344	1.04423	0.704225	1.54976	0.632043	0.28608
LQ_42_01	N5	N05	ANAPC7	NM_016238	0.979024	1.13236	0.997019	1.03613	0.931524	0.875388	0.925239	0.910717	0.772297	0.706892	0.872165	0.548082	0.479677	0.647894	0.783785	-0.35147	0.010828
LQ_06	F3	F03	ANG	NM_001145	0.575747	0.641346	0.579647	0.598914	1.27614	1.12863	1.16745	1.19074	3.55893	3.83991	2.92599	2.39207	2.596	2.00803	3.44161	1.78308	0.000831696
LQ_60	B11	B11	ANGEL1	NM_015305	0.912964	0.893321	0.854928	0.887071	0.958746	1.00267	1.00873	0.990049	1.14799	1.00351	0.984456	0.973297	0.702459	0.751295	1.04532	0.0639443	0.429621
LQ_55	J15	J15	ANGEL2	NM_144567	0.97677	0.942198	1.01236	0.977109	0.9491	1.06359	0.888756	0.967147	0.928652	0.886401	0.799112	0.498301	0.629811	0.532741	0.871388	-0.198612	0.0279916
LQ_05	D18	D18	ANGPT1	NM_001146	0.901852	0.85247	0.874911	0.876411	0.985426	1.00361	1.01447	1.00117	1.19097	0.978857	0.9342	0.657084	0.704777	0.609261	1.03467	0.0491761	0.684139
LQ_11	K10	K10	ANGPT2	NM_001147	0.769482	0.825062	0.817384	0.803976	1.05806	0.925539	0.99964	0.994414	1.74973	1.25313	1.73824	1.48462	1.15288	1.53374	1.58037	0.660262	0.0238764
LQ_42_01	H17	H17	ANGPT4	NM_015985	0.940732	1.06518	0.942112	0.982675	0.976541	0.862188	0.935589	0.924773	0.725953	0.939345	0.843882	0.492611	0.536769	0.474684	0.836393	-0.257747	0.0569214
LQ_09	L19	L19	ANGPTL1	NM_004673	0.910625	1.08969	0.891216	0.963844	0.894628	0.937403	1.01846	0.950163	1.21598	1.22892	1.69713	1.01332	0.914547	1.24021	1.38068	0.465376	0.0739344
LQ_16	N10	N10	ANGPTL2	NM_012098	1.13769	1.16924	1.08228	1.12973	0.971901	0.879957	0.918773	0.923544	1.10021	1.17812	1.6226	0.892061	0.869565	1.38221	1.30031	0.378854	0.138677
LQ_16	K10	K10	ANGPTL3	NM_014495	0.879905	0.818957	0.836098	0.844987	0.9547	0.959327	1.02912	0.981047	1.26874	0.961153	1.08907	1.03806	0.760913	0.816803	1.10632	0.145772	0.299215
LQ_45_01	D16	D16	ANGPTL4	NM_016109	0.561933	0.564508	0.52978	0.552073	1.21917	1.2375	1.27063	1.24243	2.32779	1.1194	1.18092	1.47268	0.746269	0.897496	1.5427	0.625461	0.239385
LQ_36	L22	L22	ANGPTL5	NM_178127	0.931717	0.914677	0.856644	0.901013	1.07591	1.09068	1.12241	1.09634	0.916086	1.07901	1.44391	0.806156	0.904977	1.18475	1.14634	0.19703	0.401447
LQ_46_01	L17	L17	ANGPTL6	NM_031917	1.1632	1.02168	1.09167	1.09219	0.931637	1.00858	0.99527	0.978495	0.706215	0.799001	0.866218	0.517891	0.549313	0.505294	0.790478	-0.339203	0.0106826
LQ_04	F20	F20	ANGPTL7	NM_021146	0.857041	0.995055	0.815424	0.889173	1.04192	0.67057	1.04603	0.919505	1.08153	1.26147	0.949743	0.790349	0.917431	0.593589	1.09758	0.134327	0.340876
LQ_64_01	K21	K21	ANK1	NM_020481	0.70852	0.703434	0.666768	0.692907	0.900606	0.970586	0.888176	0.91979	1.35624	1.46868	1.6386	0.813743	1.2527	1.31998	1.48784	0.573219	0.0040179
LQ_16	M14	M14	ANK2	NM_020977	0.819012	0.824533	0.763252	0.802266	1.04263	0.986062	1.07641	1.03503	0.86741	1.51154	1.53387	0.743494	1.11376	1.27823	1.30427	0.383246	0.236218
LQ_14	K17	K17	ANK3	NM_001149	0.695819	0.666812	0.583369	0.648667	0.972712	1.05247	1.11622	1.04713	1.83936	3.27869	3.34076	1.47149	1.5082	2.67261	2.8196	1.49549	0.0206525
LQ_61_01	I19	I19	ANKAR	NM_144708	0.948148	0.794075	0.84083	0.861018	0.932299	1.16619	1.14741	1.08197	2.0148	1.05942	1.27572	1.5625	0.829111	1.02881	1.44998	0.536034	0.194741
LQ_59	B3	B03	ANKDD1A	NM_182703	0.954701	0.972938	1.01063	0.979423	0.988232	0.99473	0.990716	0.991226	1.18621	1.21131	0.901675	0.895255	0.874832	0.452105	1.09973	0.137151	0.37201
LQ_55	K11	K11	ANKFN1	NM_153228	0.942035	0.89011	0.910562	0.914236	0.940734	1.0388	0.937193	0.972242	1.08032	1.25926	1.01185	0.821982	0.962963	0.765054	1.11714	0.159812	0.187435
LQ_41_01	J18	J18	ANKFY1	NM_020740	0.827308	0.789675	0.78442	0.800468	0.945321	0.954553	1.02982	0.976565	0.890621	0.94205	1.097	0.667965	0.685127	0.837182	0.976556	-0.0342253	0.724646
LQ_10	G12	G12	ANKH	NM_054027	0.958673	0.950969	0.965432	0.958358	0.990855	1.0376	1.03223	1.02023	1.20836	1.43221	1.32992	0.947093	1.11394	0.767263	1.3235	0.404356	0.00749032
LQ_45_01	H19	H19	ANKHD1	NM_017978	0.798986	0.792259	0.747748	0.779664	1.01399	1.013	1.03837	1.02179	0.76846	0.963775	1.20482	0.634815	0.598205	0.870147	0.979018	-0.0305925	0.876015
LQ_40	E19	E19	ANKHD1-EIF4EBP3	NM_020690	0.676654	0.769628	0.786697	0.744326	1.04916	0.974561	0.946108	0.989943	1.26022	1.44295	1.52251	0.783379	0.738255	0.939423	1.40856	0.494223	0.00624672
LQ_27	K19	K19	ANKIB1	NM_019004	0.866583	0.826698	0.776	0.823094	0.948401	0.935622	0.955688	0.94657	1.12564	0.849858	1.22184	0.87146	0.768919	0.91638	1.06578	0.091907	0.586865
LQ_19	F13	F13	ANKK1	NM_178510	0.96458	1.0198	0.971369	0.98525	1.10431	1.01315	0.949869	1.02244	1.96588	1.38163	1.61754	1.52077	1.0829	1.36592	1.65501	0.726844	0.018148
LQ_60	C7	C07	ANKLE1	NM_152363	1.07997	1.07597	1.04252	1.06616	0.915132	0.941371	0.951308	0.935937	0.907173	0.958134	0.998513	0.7173	0.749844	0.786063	0.954607	-0.0670219	0.160978
LQ_30	O4	O04	ANKMY1	NM_017844	1.07005	1.15076	0.934704	1.05184	0.874758	1.09148	1.04807	1.00477	1.09917	1.11931	1.01523	0.683928	0.712287	0.507614	1.0779	0.108226	0.0708826
LQ_32	F15	F15	ANKMY2	NM_020319	1.16329	1.19392	1.09817	1.15179	1.00871	0.966608	1.02768	1.001	1.17911	1.00883	1.12803	0.982594	0.832282	0.846024	1.10532	0.144469	0.105112
LQ_50_01	M20	M20	ANKRA2	NM_023039	0.756204	0.77269	0.749247	0.75938	1.07622	1.07597	1.13537	1.09586	3.67833	4.30335	4.74973	2.77678	3.03351	3.58056	4.2438	2.08536	0.000475643
LQ_17	C14	C14	ANKRD1	NM_014391	0.918276	0.969402	0.841097	0.909592	0.964293	0.978771	1.00114	0.9814	1.35186	1.48533	1.09976	1.1641	1.37393	0.824823	1.31232	0.392118	0.0507062
LQ_48_01	B11	B11	ANKRD10	NM_017664	0.820733	0.938103	0.99744	0.918758	1.21795	1.15854	1.13024	1.16891	1.26622	1.34247	0.969766	0.918012	0.971151	0.656018	1.19282	0.254378	0.16509
LQ_31	M12	M12	ANKRD11	NM_013275	0.681923	0.704204		0.693063	0.854768	0.894673		0.87472	1.352	1.22004		0.965717	1.00218		1.28602	0.362917	0.0101205
LQ_46_01	L20	L20	ANKRD12	NM_015208	0.847755	0.79898	0.826372	0.824369	0.928278	0.966387	0.974928	0.956531	1.38889	1.66028	1.3986	0.742894	0.862069	0.953592	1.48259	0.56812	0.00558319
LQ_65_01	O14	O14	ANKRD13A	NM_033121	1.04178	1.04599	1.05935	1.04904	1.13691	1.07076	1.09118	1.09962	1.62647	1.83206	1.46281	1.20583	1.37405	1.08932	1.64045	0.714089	0.00389348
LQ_52	G11	G11	ANKRD13B	NM_152345	1.02928	1.05134	1.05284	1.04448	1.01491	0.9894	1.07127	1.02519	1.2475	0.996512	1.05395	0.898204	0.62282	0.627353	1.09932	0.136616	0.260916
LQ_65_01	I22	I22	ANKRD13C	NM_030816	0.834064	0.978601	0.978239	0.930301	1.14713	1.02057	1.02531	1.06434	1.331	1.07702	1.85372	1.15587	0.78329	1.51668	1.42058	0.506482	0.139686
LQ_61_01	K15	K15	ANKRD13D	NM_207354	1.23353	1.07169	1.03668	1.11397	0.833294	1.10606	1.10873	1.01603	1.29583	1.63823	1.46862	1.07459	1.36519	1.03471	1.46756	0.553419	0.00910191
LQ_62_01	E6	E06	ANKRD16	NM_001009942	0.978957	0.731948	0.790906	0.833937	1.20227	1.25461	1.09166	1.18285	2.00935	2.35804	1.43728	1.54206	1.82868	1.0453	1.93489	0.95225	0.0252767
LQ_31	H21	H21	ANKRD17	NM_198889	1.09681	1.03958		1.06819	0.908734	0.909444		0.909089	0.990693	0.649351		0.840588	0.501771		0.820022	-0.286265	0.252061
LQ_51	I17	I17	ANKRD2	NM_020349	1.05901	1.06701	1.14404	1.09002	1.03141	1.02597	0.961691	1.00636	0.746269	0.879765	0.902993	0.472637	0.488759	0.412797	0.843009	-0.24638	0.0324381
LQ_53	G7	G07	ANKRD20A1	NM_032250	0.980457	1.00436	0.981386	0.988735	1.20429	0.938073	0.922323	1.02156	1.1778	0.891429	0.845521	0.770102	0.594286	0.639854	0.971584	-0.0415891	0.798124
LQ_62_01	B21	B21	ANKRD20A2	NM_001012421	1.19442	0.907714	0.998967	1.0337	1.08358	1.11504	0.916489	1.03837	0.957488	1.04773	1.03448	0.689391	0.814901	0.827586	1.01323	0.0189666	0.662592
LQ_47_01	M17	M17	ANKRD20A3	NM_001012419	0.949212	1.02108	0.988072	0.986121	0.956497	0.927813	0.863732	0.916014	0.886981	1.12854	1.1785	0.486409	0.715662	1.00604	1.06467	0.090413	0.512162
LQ_49_01	O20	O20	ANKRD22	NM_144590	1.01101	1.05023	1.01826	1.0265	0.928465	0.910726	0.922727	0.920639	1.23244	1.03854	0.975481	1.03181	0.819896	0.685473	1.08215	0.113905	0.347886
LQ_34	L16	L16	ANKRD23	NM_144994	0.92788	0.930649	0.895696	0.918075	1.02961	1.02545	1.05346	1.03617	0.706595	1.042	1.43809	0.6393	0.820966	1.22764	1.06223	0.0870927	0.783135
LQ_45_01	E11	E11	ANKRD24	NM_133475	0.99653	0.97288	0.884134	0.951181	0.985712	0.966153	1.04603	0.999297	1.07152	1.24493	1.2171	0.669703	0.67659	0.735918	1.17785	0.236154	0.0297144
LQ_49_01	I3	I03	ANKRD26	NM_014915	0.966676	0.935993	0.945503	0.949391	0.872152	0.937733	0.984743	0.931543	1.61871	1.56394	1.87394	1.25899	1.04262	1.39125	1.68553	0.753199	0.0019964
LQ_31	E6	E06	ANKRD27	NM_032139	1.05861	0.983737		1.02117	0.970313	1.01791		0.994112	0.870918	1.43481		0.684292	1.15409		1.15286	0.205222	0.519607
LQ_29	E9	E09	ANKRD28	NM_015199	0.91798	0.907481	0.909967	0.91181	1.16335	1.15833	1.1535	1.15839	0.617118	0.934323	0.878326	0.4293	0.549602	0.645828	0.809922	-0.304145	0.123726
LQ_42_01	B8	B08	ANKRD29	NM_173505	1.26927	1.36907	1.28422	1.30752	0.963991	0.908006	0.952977	0.941658	0.326672	0.605554	0.735152	0.211376	0.35498	0.386922	0.555793	-0.847381	0.0210939
LQ_30	F7	F07	ANKRD30A	NM_052997	1.23602	1.06996	0.998192	1.10139	0.934861	0.931753	1.18549	1.01737	0.888137	0.848153	0.67904	0.528653	0.383037	0.384789	0.80511	-0.312742	0.0383568
LQ_45_01	J3	J03	ANKRD32	NM_032290	1.02349	0.980253	0.8999	0.967881	1.00765	1.05843	1.10366	1.05658	0.991132	0.644641	1.14016	0.704225	0.510341	0.83426	0.92531	-0.111992	0.637635
LQ_53	C12	C12	ANKRD33	NM_001130015	0.792361	0.865932	0.763624	0.807306	1.48591	1.10524	1.18736	1.2595	3.55942	3.87063	2.81938	2.32623	2.70414	2.23201	3.41648	1.77251	0.00149293
LQ_41_01	I14	I14	ANKRD34A	NM_001039888	1.03891	0.996619	0.977582	1.00437	0.951766	0.947783	1.02264	0.974063	0.398936	0.836915	0.926569	0.221631	0.475006	0.44012	0.720807	-0.472316	0.161907
LQ_65_01	H5	H05	ANKRD34B	NM_001004441	0.768332	0.836155	0.867458	0.823981	1.0851	1.03057	1.01072	1.04213	0.95057	1.14591	0.836184	0.722433	0.91673	0.570125	0.977556	-0.0327491	0.816192
LQ_56	D15	D15	ANKRD35	NM_144698	0.876883	0.889914	0.87561	0.880803	1.07352	1.05973	1.04738	1.06021	1.15366	0.839506	1.26061	0.883652	0.592593	0.89697	1.08459	0.11715	0.53991
LQ_43_01	B13	B13	ANKRD36	NM_198555	0.944959	0.995367	0.882003	0.940776	0.972688	1.00797	0.963781	0.981479	0.653239	0.711939	0.84317	0.489929	0.438116	0.449691	0.736116	-0.441995	0.00930827
LQ_34	L9	L09	ANKRD36B	NM_020970	0.841711	0.869527	0.839774	0.850337	0.96178	0.968087	0.991146	0.973671	1.07567	0.84488	0.897868	0.816024	0.743494	0.598578	0.939472	-0.0900783	0.434742
LQ_54	J17	J17	ANKRD37	NM_181726	0.932742	0.955174	0.962034	0.949983	0.990401	1.07815	1.04785	1.0388	1.22884	1.16741	1.15393	0.9738	0.887229	0.830833	1.18339	0.242931	0.00135271
LQ_66_01	C3	C03	ANKRD39	NM_016466	0.690574	0.850049	0.865902	0.802175	1.18164	1.09194	1.07696	1.11685	1.1489	1.22184	1.36031	0.827206	0.91638	0.906871	1.24368	0.314617	0.0170963
LQ_61_01	E4	E04	ANKRD40	NM_052855	1.13138	0.981346	0.943945	1.01889	0.916475	1.09993	1.11467	1.04369	1.06823	1.67723	0.879765	0.930393	1.63996	0.549853	1.20841	0.273107	0.435318
LQ_55	G22	G22	ANKRD42	NM_182603	0.915708	0.86967	0.955056	0.913478	1.03483	1.1755	0.996336	1.06889	1.44963	1.21304	1.10588	1.06306	0.859237	0.870588	1.25618	0.329046	0.0651634
LQ_53	N17	N17	ANKRD43	NM_175873	0.99889	0.944444	0.959184	0.967506	1.25158	0.958944	0.938772	1.04976	0.911516	0.875061	1.02876	0.53357	0.583374	0.607903	0.938445	-0.0916557	0.255019
LQ_52	L15	L15	ANKRD44	NM_153697	0.898819	0.936092	0.95852	0.931144	0.988659	0.97623	0.99086	0.98525	0.914286	1.09121	1.24035	0.771429	0.783436	0.854465	1.08195	0.113635	0.433596
LQ_54	J9	J09	ANKRD45	NM_198493	0.963452	0.978591	0.971359	0.971134	0.911031	0.964651	0.975166	0.950282	1.09989	1.25342	1.37143	0.718294	0.911577	1.02857	1.24158	0.312175	0.0371801
LQ_53	E11	E11	ANKRD46	NM_198401	0.9336	0.953168	0.926889	0.937886	1.32142	0.980238	0.984043	1.09523	0.737393	0.674374	1.0646	0.547098	0.50578	0.943624	0.825456	-0.276736	0.222465
LQ_61_01	I3	I03	ANKRD49	NM_017704	0.838207	0.855523	0.727682	0.807137	1.03015	1.16196	1.21752	1.13654	1.11628	1.02608	1.47408	0.930233	0.812313	1.23633	1.20548	0.269609	0.207503
LQ_17	H12	H12	ANKRD5	NM_198798	0.835172	0.87005	0.849356	0.851526	0.979166	0.986254	1.00772	0.991045	1.98183	1.28258	1.55581	1.65153	0.992966	1.40023	1.60674	0.684139	0.0406511
LQ_50_01	B4	B04	ANKRD50	NM_020337	0.83447	0.859635	0.825897	0.84	1.05195	0.972151	1.0442	1.02277	1.07843	1.1097	1.35897	0.947712	0.887762	0.894929	1.18237	0.241677	0.109119
LQ_56	G13	G13	ANKRD53	NM_001115116	0.95028	0.943089	0.927616	0.940328	0.988338	1.03187	0.982005	1.00074	0.770102	0.978565	1.16705	0.520951	0.629077	0.686499	0.971905	-0.0411129	0.818455
LQ_59	N21	N21	ANKRD54	NM_138797	0.988889	0.970973	1.04036	1.00007	1.01688	1.04663	0.990779	1.0181	0.864304	1.14633	0.980188	0.777874	0.854125	0.476644	0.996939	-0.00442289	0.971957
LQ_57	E18	E18	ANKRD55	NM_001039935	1.06017	1.07761	1.06914	1.06897	1.02796	0.925413	0.928075	0.960482	0.725411	0.701083	0.711595	0.405377	0.616104	0.544161	0.712696	-0.488641	2.16e-06
LQ_58	D18	D18	ANKRD56	NM_001029870	0.932479	0.953929	0.9745	0.953636	1.11764	1.12531	1.05051	1.09782	0.908198	0.661927	0.754361	0.613648	0.490316	0.49505	0.774829	-0.368051	0.0350164
LQ_59	O20	O20	ANKRD57	NM_023016	0.822436	0.783282	0.824474	0.810064	1.04845	1.09266	1.12243	1.08785	1.68875	1.97827	1.84211	1.29904	1.5046	1.10974	1.83637	0.87686	0.00056169
LQ_36	J20	J20	ANKRD6	NM_014942	1.38102	1.29863	1.19029	1.28998	0.892588	0.926337	0.914455	0.911127	0.494438	0.931601	1.03917	0.346106	0.784506	0.586198	0.821736	-0.283254	0.344805
LQ_15	K11	K11	ANKRD7	NM_019644	0.61592	0.643214	0.57985	0.612995	0.942626	0.900208	0.941612	0.928148	1.72321	1.22154	1.54036	1.61551	1.16602	1.2939	1.49504	0.580181	0.0278567
LQ_31	J8	J08	ANKRD9	NM_152326	1.02931	0.952133		0.990719	1.07164	1.06786		1.06975	1.43954	1.51466		1.08765	1.28908		1.4771	0.562769	0.000440166
LQ_53	M12	M12	ANKS1A	NM_015245	0.932712	0.974977	0.972415	0.960035	1.31516	1.00841	0.975036	1.09954	0.642857	0.777019	1.1762	0.452381	0.541559	0.830258	0.865358	-0.20863	0.447884
LQ_53	N20	N20	ANKS1B	NM_020140	0.822341	0.873049	0.817672	0.837687	1.4247	1.04229	1.06216	1.17638	0.918174	0.788851	1.2068	0.621118	0.604786	0.850247	0.971276	-0.0420471	0.827553
LQ_54	H10	H10	ANKS3	NM_133450	1.05493	1.10013	1.07416	1.07641	0.953631	0.91761	1.04613	0.972457	0.96351	6.02068	0.909467	0.697007	1.52037	0.558082	2.63122	1.39573	0.390311
LQ_61_01	N17	N17	ANKS4B	NM_145865	1.35634	1.25091	1.12561	1.24429	0.81364	1.0595	1.09808	0.990405	1.1785	1.16959	1.32186	0.891061	1.05263	0.768521	1.22332	0.290797	0.0106074
LQ_57	B16	B16	ANKS6	NM_173551	0.986881	0.959249	0.959946	0.968692	1.06334	1.03119	0.991613	1.02871	0.59592	1.40811	0.885781	0.36672	1.09785	0.559441	0.963272	-0.053985	0.884658
LQ_52	O18	O18	ANKZF1	NM_018089	1.00077	1.00917	1.03514	1.01503	1.01615	1.0315	1.01002	1.01923	1.38568	1.42746	0.71465	0.923788	1.0122	0.561511	1.17593	0.233802	0.488647
LQ_40	D6	D06	ANLN	NM_018685	0.563494	0.622934	0.66157	0.615999	0.921622	0.84812	0.843321	0.871021	2.29039	1.534	1.96456	1.26789	1.20232	1.46379	1.92965	0.948338	0.0132208
LQ_40	L10	L10	ANO1	NM_018043	0.532842	0.634814	0.629969	0.599208	1.10762	1.02604	0.991281	1.04165	1.12457	0.895037	0.889968	0.778547	0.447518	0.647249	0.969857	-0.0441557	0.716688
LQ_61_01	O17	O17	ANO10	NM_018075	1.45146	1.24433	1.22699	1.30759	0.802191	1.10648	1.06564	0.991439	0.966962	1.46972	0.958827	0.805802	1.23457	0.733221	1.13184	0.178667	0.478813
LQ_50_01	G11	G11	ANO2	NM_020373	1.00055	1.00164	0.925814	0.975998	0.953039	0.98847	1.0891	1.0102	1.44454	0.598639	1.18273	1.17198	0.435374	0.975754	1.0753	0.104742	0.778287
LQ_45_01	F8	F08	ANO3	NM_031418	0.981046	1.03186	0.973223	0.995376	0.932157	0.951397	0.970848	0.951467	0.870748	0.944118	0.694266	0.598639	0.791018	0.488557	0.836378	-0.257774	0.0919552
LQ_48_01	O10	O10	ANO4	NM_178826	0.957132	1.04555	1.06515	1.02261	1.01708	1.01052	1.00057	1.00939	1.27579	1.48642	1.65598	0.841477	0.794464	0.988248	1.47273	0.558492	0.0126571
LQ_39	C11	C11	ANO5	NM_213599	0.936551	0.927835	0.984211	0.949532	1.07603	1.02729	0.996688	1.03334	0.903294	0.793651	0.763942	0.451647	0.449735	0.356506	0.820296	-0.285784	0.0132563
LQ_44_01	K16	K16	ANO6	NM_001025356	0.938641	0.921418	0.916667	0.925575	0.937836	0.964754	0.981435	0.961342	1.0989	0.863991	1.08856	0.732601	0.780379	0.823772	1.01715	0.0245313	0.8339
LQ_33	M10	M10	ANO7	NM_001001666	0.838848	0.893082	0.885858	0.872596	1.01049	1.00918	0.998785	1.00615	1.27831	1.27431	1.23894	0.876552	0.905433	0.99115	1.26385	0.337828	2.99e-05
LQ_59	N12	N12	ANO8	NM_020959	1.22457	1.23483	1.25537	1.23826	0.795739	0.829033	0.831854	0.818875	1.16908	1.29021	1.27895	0.715407	0.919053	1.00792	1.24608	0.317396	0.00311627
LQ_58	H4	H04	ANO9	NM_001012302	1.13138	1.14289	1.136	1.13676	0.92411	0.997816	0.973746	0.965224	0.829456	0.736648	0.728008	0.546227	0.470636	0.465116	0.764704	-0.387027	0.00192529
LQ_49_01	O7	O07	ANP32A	NM_006305	1.05911	0.969575	0.984698	1.00446	0.888698	1.00501	0.949183	0.947631	1.45007	1.53937	1.1723	0.957592	1.36175	0.817884	1.38725	0.472225	0.0248105
LQ_38	G12	G12	ANP32B	NM_006401	0.896139	0.940244	0.92125	0.919211	1.20417	1.02088	0.995152	1.0734	1.06354	0.881971	1.03121	0.709026	0.466926	0.705563	0.99224	-0.0112396	0.89633
LQ_36	M10	M10	ANP32C	NM_012403	1.14032	1.13817	1.11164	1.13004	0.947175	1.00378	0.963391	0.971448	1.31737	0.895105	1.398	0.898204	0.587413	1.08417	1.20349	0.267225	0.261924
LQ_43_01	I3	I03	ANP32D	NM_012404	1.0571	1.20632	1.12469	1.12937	0.986009	0.993582	1.01122	0.996938	0.924574	0.564844	0.925722	0.608273	0.203344	0.528984	0.805047	-0.312856	0.179861
LQ_31	B5	B05	ANP32E	NM_030920	0.823181	0.860387		0.841784	1.01249	1.03674		1.02462	1.24	0.74893		0.92	0.570613		0.994465	-0.00800743	0.977772
LQ_25	L21	L21	ANPEP	NM_001150	0.876868	0.851008	0.870375	0.866083	1.25409	1.11649	1.09215	1.15424	1.17509	0.648435	0.775401	0.822562	0.310121	0.454545	0.866308	-0.207048	0.446926
LQ_40	G16	G16	ANTXR1	NM_053034	0.716985	0.738895	0.764781	0.74022	1.08473	1.08107	1.00317	1.05633	0.900032	1.39811	1.13296	0.514304	1.01363	0.733089	1.1437	0.193709	0.374449
LQ_51	G20	G20	ANTXR2	NM_058172	0.896207	0.897262	0.980519	0.924663	1.11662	1.08993	0.89282	1.03312	0.970018	0.900901	1.08368	0.676073	0.639349	0.752559	0.984868	-0.0219982	0.790513
LQ_45_01	K13	K13	ANUBL1	NM_001128324	1.16738	1.1585	1.04079	1.12222	0.880794	0.889433	0.987721	0.919316	1.09764	1.38636	1.32243	0.754631	0.840909	0.937725	1.26881	0.34348	0.0372806
LQ_63_01	M10	M10	ANXA1	NM_000700	0.645014	0.730531	0.645865	0.673803	1.167	1.09598	1.17846	1.14715	1.32388	1.03774	1.36023	0.945626	0.660377	1.1257	1.24061	0.311053	0.0777122
LQ_36	K11	K11	ANXA10	NM_007193	0.880164	0.772684	0.846495	0.833114	0.902599	0.950758	0.946817	0.933391	1.20248	1.52452	1.12402	0.969744	1.07128	0.899213	1.28367	0.360276	0.081579
LQ_35	C13	C13	ANXA11	NM_001157	0.779636	0.79681	0.794457	0.790301	1.11616	1.15341	1.07709	1.11556	0.76599	0.889548	1.21521	0.689391	0.74129	1.09761	0.956916	-0.063536	0.763883
LQ_64_01	M4	M04	ANXA13	NM_004306	1.12524	0.981161	1.05675	1.05438	0.852883	0.953747	0.841569	0.882733	1.30942	1.23877	1.14877	0.79704	0.96005	0.832855	1.23232	0.301377	0.00750513
LQ_34	E11	E11	ANXA2	NM_004039	0.659694	0.583015	0.600691	0.614467	0.913734	0.943486	0.933082	0.930101	1.2778	1.71371	1.41213	0.899195	1.41129	0.889121	1.46788	0.553737	0.0221556
LQ_08	N6	N06	ANXA3	NM_005139	1.08355	1.06659	0.972141	1.04076	1.00477	1.02701	1.0706	1.03413	1.15529	1.17899	1.3273	0.752284	0.723473	0.965309	1.22053	0.287506	0.0148855
LQ_45_01	L4	L04	ANXA4	NM_001153	0.936466	0.930753	0.834334	0.900518	0.931173	0.963688	1.02949	0.974783	1.68187	1.55587	1.34973	1.16876	0.990099	0.809838	1.52916	0.612736	0.00544815
LQ_38	D4	D04	ANXA5	NM_001154	0.791789	0.866829	0.8105	0.823039	1.11511	0.965953	0.981295	1.02079	0.802469	0.675295	0.9562	0.617284	0.534609	0.832819	0.811321	-0.301654	0.080842
LQ_64_01	N13	N13	ANXA6	NM_004033	1.2492	1.21847	1.2264	1.23136	0.907178	0.957702	0.904949	0.923276	1.12821	0.84788	1.16308	0.641026	0.548628	0.767137	1.04639	0.0654178	0.66613
LQ_24	D6	D06	ANXA7	NM_001156	0.892201	0.823287	0.781851	0.832446	1.17244	1.14469	1.28479	1.20064	1.10525	0.842771	0.777202	0.653102	0.605741	0.621762	0.908408	-0.138588	0.412487
LQ_40	N17	N17	ANXA8	NM_001040084	0.695782	0.757748	0.796126	0.749886	1.04365	0.985244	0.910328	0.979742	0.629347	1.26108	0.864277	0.364359	0.852079	0.544174	0.918234	-0.123067	0.68031
LQ_11	J6	J06	ANXA8L2	NM_001630	1.01673	1.06658	1.03301	1.03877	1.17804	0.976596	1.10255	1.08573	2.24719	2.09383	1.33495	1.64526	1.62854	1.05178	1.89199	0.919906	0.0340889
LQ_15	O14	O14	ANXA9	NM_003568	0.600332	0.648214	0.660236	0.636261	1.23579	1.1731	0.966097	1.12499	3.53591	2.64463	2.92208	2.81768	2.03857	2.38095	3.03421	1.60132	0.00151196
LQ_13	M22	M22	AOAH	NM_001637	0.996185	1.04206	0.963494	1.00058	1.45892	1.06023	1.04596	1.18837	1.31027	1.17218	0.952381	0.995807	0.911696	0.617761	1.14494	0.195278	0.236628
LQ_07	O12	O12	AOC2	NM_001158	1.05165	0.975988	0.831087	0.952907	0.986681	1.1021	1.20683	1.09854	0.903189	0.840084	1.29096	0.733841	0.690069	1.09235	1.01141	0.0163711	0.939361
LQ_11	D11	D11	AOC3	NM_003734	0.669523	0.790736	0.785207	0.748489	1.06814	0.888552	0.923499	0.960063	4.14381	1.56904	2.44811	3.04692	1.15063	1.59659	2.72032	1.44378	0.0850994
LQ_28	K17	K17	AOF1	NM_153042	0.915154	0.690455	0.743957	0.783188	0.904931	1.1333	1.00969	1.01597	1.03014	1.37812	1.66738	0.724914	1.11972	1.41086	1.35855	0.442065	0.123473
LQ_13	O19	O19	AOF2	NM_015013	1.04435	1.02477	0.987523	1.01888	1.24972	0.952677	0.917435	1.03994	0.657058	0.746428	0.983405	0.466299	0.511836	0.655603	0.79563	-0.32983	0.103776
LQ_09	D11	D11	AOX1	NM_001159	1.01687	1.15696	1.07999	1.08461	0.94461	0.923264	0.963431	0.943768	0.959295	0.995962	1.42742	0.82966	0.780619	0.996499	1.12756	0.173202	0.443866
LQ_34	F20	F20	AP1B1	NM_145730	0.956291	0.885983	0.968269	0.936848	1.00017	1.06564	1.02228	1.02936	0.685602	0.961857	0.973394	0.587659	0.862355	0.811162	0.873618	-0.194926	0.250254
LQ_45_01	M20	M20	AP1G1	NM_001128	0.799786	0.709321	0.675425	0.728178	1.03186	1.08476	1.13506	1.08389	1.2016	1.29918	1.92664	0.867824	0.853749	1.29678	1.47581	0.561505	0.104297
LQ_46_01	D13	D13	AP1G2	NM_003917	0.950986	0.873469	0.877857	0.900771	0.983235	0.999347	1.03704	1.00654	1.29571	0.700935	1.16697	0.950187	0.408879	0.718133	1.05454	0.0766094	0.777798
LQ_38	K9	K09	AP1GBP1	NM_080550	0.806696	0.801463	0.85	0.819386	1.28517	1.13248	1.08121	1.16629	1.24205	1.06512	0.647059	0.817934	0.699939	0.441176	0.984744	-0.0221796	0.935235
LQ_47_01	N4	N04	AP1M1	NM_032493	0.961434	0.964306	1.04175	0.989163	1.02827	0.988938	0.937081	0.984764	2.0339	1.51559	1.79935	1.24294	1.04926	1.09051	1.78295	0.834263	0.00640557
LQ_39	I9	I09	AP1M2	NM_005498	0.860662	0.909917	0.918296	0.896291	0.964559	0.905461	0.910444	0.926821	0.867303	0.80928	0.545852	0.549292	0.593472	0.354803	0.740811	-0.432822	0.0587691
LQ_31	O22	O22	AP1S1	NM_001283	0.616068	0.555999		0.586034	0.930504	0.96787		0.949187	1.9241	2.09713		1.38963	1.60044		2.01062	1.00764	0.000564564
LQ_44_01	O11	O11	AP1S2	NM_003916	0.944459	0.910632	0.976807	0.943966	1.01651	1.09015	1.00927	1.03864	1.17614	0.958827	0.745445	0.840101	0.535815	0.552181	0.960137	-0.0586871	0.764556
LQ_47_01	E10	E10	AP1S3	NM_001039569	0.803639	0.866498	0.850611	0.840249	1.09938	1.04283	1.03654	1.05959	1.08145	0.810898	0.96828	0.811085	0.616283	0.66778	0.953542	-0.0686319	0.585557
LQ_36	K8	K08	AP2A1	NM_130787	0.812564	0.793696	0.716461	0.77424	1.03655	1.04169	1.07052	1.04958	1.55462	1.56438	1.46082	1.30252	1.36382	1.10668	1.52661	0.61033	9.03e-05
LQ_49_01	O5	O05	AP2A2	NM_012305	0.743263	0.778129	0.686443	0.735945	1.01571	1.09556	1.18402	1.09843	3.4308	3.28292	2.89402	2.49513	2.47141	2.3465	3.20258	1.67923	0.000161664
LQ_01	G21	G21	AP2B1	NM_001282	0.906626	0.973721	0.888249	0.922865	1.07287	1.01463	0.955399	1.0143	0.620767	0.909091	0.592384	0.423251	0.539773	0.507757	0.707414	-0.499373	0.0444735
LQ_34	C3	C03	AP2M1	NM_001025205	0.921324	0.783133	0.863022	0.855826	0.995304	1.17962	1.13955	1.10483	0.982718	1.23827	1.45613	0.813284	1.1257	0.98289	1.22571	0.293616	0.174324
LQ_41_01	K16	K16	AP2S1	NM_021575	0.845499	0.805005	0.838089	0.829531	0.996336	0.979287	1.01368	0.996434	1.33442	1.12013	0.99973	0.653595	0.700084	0.864631	1.15143	0.203425	0.196736
LQ_05	H6	H06	AP3B1	NM_003664	0.922222	0.783712	0.92715	0.877695	0.63773	1.04171	1.00111	0.893516	1.04418	1.44804	0.99655	0.843373	1.06474	0.728248	1.16292	0.217755	0.318819
LQ_64_01	B15	B15	AP3B2	NM_004644	0.622037	0.603464	0.610015	0.611839	1.05513	1.16565	1.06108	1.09395	1.13285	1.66163	1.59204	0.823893	1.10775	1.44279	1.46217	0.548116	0.0495055
LQ_47_01	D3	D03	AP3D1	NM_003938	0.828083	0.806914	0.901732	0.845576	1.09359	1.07823	0.997675	1.0565	1.3775	0.870777	1.25984	1.01673	0.487635	0.913386	1.16937	0.225736	0.330691
LQ_46_01	N4	N04	AP3M1	NM_012095	1.00712	0.961224	0.983452	0.983932	1.02881	0.999861	1.02563	1.0181	1.08755	0.849257	0.827991	0.62534	0.583864	0.560897	0.921599	-0.11779	0.399388
LQ_30	I4	I04	AP3M2	NM_006803	1.21354	1.2055	1.05151	1.15685	1.03851	1.16431	1.10707	1.1033	0.818436	1.09276	0.580146	0.538445	0.728509	0.386764	0.830449	-0.268037	0.316125
LQ_39	F18	F18	AP3S1	NM_001284	1.02538	1.02504	1.07393	1.04145	0.900195	0.87581	0.845802	0.873936	0.849308	0.862069	0.770128	0.412521	0.431034	0.42007	0.827169	-0.273747	0.00385877
LQ_49_01	B22	B22	AP3S2	NM_005829	1.1472	1.1814	1.06819	1.13226	0.940173	0.934647	1.00577	0.960198	1.11139	1.11759	1.15607	0.757767	0.826045	0.90475	1.12835	0.174215	0.000780452
LQ_34	G10	G10	AP4B1	NM_006594	0.931627	0.838084	0.895696	0.888469	0.975355	1.0881	1.07953	1.04766	1.30697	0.876578	1.01719	1.07239	0.736325	0.771659	1.06691	0.0934409	0.625381
LQ_62_01	B18	B18	AP4E1	NM_007347	1.28545	1.03241	1.13055	1.14947	1.15997	1.1789	1.00661	1.11516	1.56584	1.80826	1.21877	1.06762	1.43296	0.975015	1.53095	0.614431	0.0360854
LQ_51	F11	F11	AP4M1	NM_004722	0.986038	0.93116	0.976387	0.964529	1.03772	1.03256	0.877333	0.982537	1.01523	1.17614	0.997582	0.721347	0.756091	0.755744	1.06298	0.0881195	0.329721
LQ_39	F6	F06	AP4S1	NM_001128126	0.859667	0.827933	0.808521	0.83204	1.02527	1.00096	0.960673	0.995636	0.636758	0.94871	1.20893	0.463097	0.592944	0.805952	0.931465	-0.102426	0.699862
LQ_25	E9	E09	APAF1	NM_181869	0.761978	0.715931	0.756342	0.74475	1.20744	1.09801	1.15484	1.15343	0.811359	0.938338	0.861538	0.608519	0.670241	0.646154	0.870412	-0.20023	0.0246791
LQ_62_01	C7	C07	APBA1	NM_001163	1.03019	0.741458	0.84361	0.871753	1.1209	1.22015	1.00695	1.116	0.932504	1.14014	1.10249	0.71048	0.855107	0.81666	1.05838	0.0818567	0.412405
LQ_62_01	O7	O07	APBA2	NM_005503	1.41217	1.20852	1.20117	1.27395	1.09217	1.09425	0.983491	1.05663	1.36054	0.786943	0.745627	0.74506	0.58292	0.602237	0.964371	-0.0523396	0.866242
LQ_08	N4	N04	APBA3	NM_004886	1.00466	0.992569	0.959238	0.985488	1.02214	1.08166	1.09963	1.06781	1.10113	1.15174	1.22287	0.840336	0.8926	0.917151	1.15858	0.212358	0.0108952
LQ_35	O7	O07	APBB1	NM_145689	0.796954	0.766391	0.803488	0.788944	0.998266	1.08679	0.968236	1.01777	1.57362	1.38728	1.58915	1.16148	1.31021	1.27907	1.51668	0.600921	0.00134507
LQ_33	G3	G03	APBB1IP	NM_019043	0.911458	0.942198	0.933208	0.928955	1.02162	1.06029	1.03523	1.03905	1.54622	0.953592	1.5793	1.14286	0.79466	1.34409	1.3597	0.443292	0.151529
LQ_41_01	K4	K04	APBB2	NM_173075	0.976514	0.935528	0.966259	0.959433	0.957981	0.93609	0.99372	0.962597	0.872436	0.771084	0.656199	0.589484	0.53012	0.445278	0.766573	-0.383505	0.0201728
LQ_34	J20	J20	APBB3	NM_133174	0.748049	0.689392	0.768772	0.735404	1.04326	1.12444	1.05303	1.07358	0.751252	0.895141	0.980793	0.626043	0.682012	0.858194	0.875729	-0.191444	0.137092
LQ_14	B17	B17	APC	NM_000038	0.424061	0.365982	0.362061	0.384035	1.3952	1.355	1.48123	1.41048	5.4326	6.81004	5.50239	3.72233	4.54002	3.70813	5.91501	2.56438	0.00039207
LQ_05	B18	B18	APC2	NM_005883	0.675556	0.611816	0.795309	0.694227	0.979549	1.08008	0.959631	1.00642	1.64474	1.96399	0.80429	1.09649	1.41844	0.536193	1.47101	0.556804	0.244905
LQ_37	M22	M22	APCDD1	NM_153000	0.631756	0.781447	0.864158	0.75912	0.967881	0.977409	0.948926	0.964739	1.6844	2.17304	2.25092	1.41844	1.89135	1.84502	2.03612	1.02582	0.00427487
LQ_59	E19	E19	APCDD1L	NM_153360	0.82906	0.830423	0.842482	0.833988	0.950141	0.948137	1.01493	0.971071	1.0567	0.998686	0.875612	0.927835	0.893561	0.716457	0.977	-0.0335702	0.688805
LQ_42_01	O22	O22	APCS	NM_001639	1.00171	1.14637	0.983851	1.04398	1.04046	0.981236	1.03477	1.01882	0.754809	0.922693	0.782828	0.486973	0.648379	0.328283	0.82011	-0.28611	0.0257147
LQ_26	L13	L13	APEH	NM_001640	0.987805	1.08264	1.05871	1.04305	1.03837	0.98397	0.9927	1.00501	1.09739	0.930083	1.34168	0.754458	0.705581	1.07335	1.12305	0.167426	0.361357
LQ_09	M4	M04	APEX1	NM_080648	0.81624	0.991903	0.897906	0.902016	0.944942	0.974524	0.971777	0.963748	1.32429	0.941915	1.16618	1.13049	0.659341	0.874636	1.14413	0.194249	0.263682
LQ_10	C9	C09	APEX2	NM_014481	0.781152	0.756053	0.768889	0.768698	1.19474	1.13491	1.16091	1.16352	1.72345	1.60128	1.86256	1.32265	1.0008	1.28452	1.72909	0.790017	0.000642473
LQ_54	O19	O19	APH1A	NM_016022	1.04369	1.06111	1.02997	1.04492	0.929872	0.967961	0.942434	0.946756	1.03605	1.51324	0.94848	0.704517	0.777638	0.646691	1.16593	0.221475	0.397938
LQ_26	H21	H21	APH1B	NM_031301	1.23205	1.21424	1.17929	1.20853	0.911343	0.868554	0.857585	0.879161	1.01732	1.28682	1.3651	0.74237	0.857878	1.09743	1.22308	0.290517	0.101584
LQ_33	E9	E09	API5	NM_006595	1.09252	1.07457	1.10191	1.08967	0.979243	1.0218	0.960366	0.987135	1.34605	1.05909	1.82129	1.03758	0.83612	1.22368	1.40881	0.494473	0.139702
LQ_56	F9	F09	APIP	NM_015957	1.00517	1.07251	1.02993	1.03587	0.996106	0.946173	0.938857	0.960379	1.02784	0.983405	0.762572	0.770878	0.594141	0.577082	0.924605	-0.113091	0.41002
LQ_37	B10	B10	APITD1	NM_199294	0.639037	0.817925	0.766263	0.741075	1.16383	1.07058	1.04798	1.09413	1.22699	1.46098	1.49813	1.13935	1.26874	1.24844	1.39537	0.480644	0.00959896
LQ_39	L10	L10	APLF	NM_173545	1.01294	1.04026	1.07694	1.04338	0.939705	0.886317	0.88382	0.903281	0.85974	0.825861	0.721434	0.589536	0.566305	0.395625	0.802345	-0.317706	0.00897793
LQ_47_01	F18	F18	APLN	NM_017413	1.11407	1.13041	1.26271	1.16906	0.940689	0.8938	0.852001	0.895497	1.2433	1.31775	1.05713	0.731351	0.596718	0.719748	1.20606	0.270301	0.0564685
LQ_22	B6	B06	APLNR	NM_005161	0.65997	0.677274	0.709837	0.68236	0.996401	1.03435	0.962711	0.99782	3.10167	3.75898	3.31728	2.46984	2.81924	2.62172	3.39264	1.76241	0.000245627
LQ_42_01	H7	H07	APLP1	NM_005166	0.94439	0.993139	0.931925	0.956485	0.953236	0.895243	0.952014	0.933498	0.671488	0.921128	0.933085	0.490702	0.518135	0.58651	0.8419	-0.248279	0.137356
LQ_07	F12	F12	APLP2	NM_001642	0.795488	0.810542	0.784594	0.796875	1.06817	1.0724	1.0717	1.07076	1.90299	1.55347	2.13885	1.45522	1.04769	1.71809	1.8651	0.899254	0.00704359
LQ_06	C10	C10	APOA1	NM_000039	1.0739	0.977107	1.0562	1.03574	0.921583	0.927276	0.901068	0.916642	1.18861	1.49095	0.81864	0.719424	1.10046	0.629723	1.16607	0.221651	0.441119
LQ_34	H8	H08	APOA1BP	NM_144772	0.866063	0.883632	0.81087	0.853522	1.01274	1.05755	1.07325	1.04784	1.9827	1.06418	1.58853	1.7664	0.764882	1.08485	1.54514	0.627735	0.109803
LQ_04	N3	N03	APOA2	NM_001643	0.914795	1.07912	0.924492	0.972801	1.1624	0.770768	1.43061	1.12126	1.20811	1.33944	1.18674	0.896337	1.12795	0.767888	1.24476	0.31587	0.0068533
LQ_02	J6	J06	APOA4	NM_000482	0.850823	0.846379	0.892408	0.863203	1.1889	1.04706	1.01834	1.08477	0.982091	1.15241	1.49296	0.722126	0.806684	0.957746	1.20915	0.273995	0.236135
LQ_40	B8	B08	APOA5	NM_052968	0.818622	0.920713	0.896024	0.878453	1.07644	1.0106	1.05072	1.04592	1.29505	1.20617	0.881684	0.760135	0.58906	0.511945	1.12763	0.173298	0.367084
LQ_05	K4	K04	APOB	NM_000384	0.872593	0.62717	0.982587	0.82745	0.607889	1.18361	0.971309	0.920936	1.65535	1.01118	1.04882	1.27334	0.798297	0.723327	1.23845	0.308535	0.317035
LQ_31	L3	L03	APOB48R	NM_182804	0.831413	0.784903		0.808158	1.07822	1.10157		1.08989	0.831683	1.09461		0.673267	0.703675		0.963144	-0.0541763	0.73184
LQ_04	B7	B07	APOBEC1	NM_005889	1.09697	1.31305	1.02678	1.1456	0.979	0.644263	1.06154	0.894934	1.16997	1.33256	1.25707	0.649984	0.753187	0.911376	1.2532	0.325618	0.00573007
LQ_07	F4	F04	APOBEC2	NM_006789	0.684179	0.642753	0.651719	0.65955	1.24887	1.40547	1.30325	1.3192	1.38829	1.86788	1.4352	0.911063	1.18451	1.13972	1.56379	0.645048	0.0209558
LQ_06	K9	K09	APOBEC3A	NM_145699	0.371851	0.396462	0.389425	0.385913	1.01103	1.00141	1.12716	1.04653	2.52936	1.5748	2.04953	2.16802	1.13736	1.79334	2.05123	1.03649	0.0188603
LQ_13	B12	B12	APOBEC3B	NM_004900	1.07678	1.02243	0.969039	1.02275	1.38159	1.03244	1.0352	1.14974	1.25717	1.27346	1.03116	0.860168	0.848972	0.627662	1.18726	0.247638	0.0747716
LQ_08	I3	I03	APOBEC3C	NM_014508	0.851237	0.843098	0.839296	0.844544	0.996909	1.05026	1.00943	1.01887	1.94938	1.69492	1.99161	1.36799	1.18644	1.32774	1.87864	0.909687	0.00069035
LQ_09	E22	E22	APOBEC3D	NM_152426	0.63169	0.668016	0.582024	0.627244	0.96339	1.10789	1.13378	1.06836	1.29382	2.14452	2.29885	1.04341	1.72494	1.54923	1.9124	0.935383	0.0432494
LQ_08	L8	L08	APOBEC3G	NM_021822	0.978748	0.994284	0.914956	0.962663	1.18292	1.23041	1.23901	1.21745	1.51695	1.14976	2.01923	0.981559	0.66111	1.44231	1.56198	0.643376	0.089606
LQ_59	N14	N14	APOBEC3H	NM_181773	0.959402	0.982104	0.986114	0.975873	0.934889	0.952376	1.02001	0.969091	0.623608	0.755556	0.660066	0.400891	0.533333	0.671141	0.679743	-0.556938	0.00123887
LQ_55	L22	L22	APOBEC4	NM_203454	0.787168	0.721758	0.769438	0.759455	1.13585	1.21195	1.08067	1.14282	1.63013	1.55298	1.69393	1.18044	1.27893	1.19743	1.62568	0.701043	0.000104941
LQ_05	O19	O19	APOC1	NM_001645	0.946296	0.87016	0.928571	0.915009	0.927177	0.927372	0.967793	0.94078	1.72211	1.18911	1.07157	1.01761	0.88224	0.803674	1.3276	0.408815	0.177035
LQ_14	C5	C05	APOC2	NM_000483	0.430461	0.44425	0.436986	0.437232	1.2455	1.27953	1.22378	1.2496	2.27948	1.67323	2.18038	2.18038	1.08268	1.98216	2.04436	1.03165	0.00511592
LQ_05	F22	F22	APOC3	NM_000040	0.755926	0.75267	0.764748	0.757781	0.971385	0.973311	0.945851	0.963516	2.00882	1.01996	1.34758	1.42087	0.709534	0.8829	1.45879	0.544768	0.189809
LQ_02	N14	N14	APOC4	NM_001646	0.992136	0.980249	1.00251	0.991633	1.12147	1.0177	0.947315	1.02883	0.84221	0.721393	0.777332	0.619272	0.522388	0.702106	0.780312	-0.357878	0.00325735
LQ_08	C15	C15	APOD	NM_001647	0.923435	0.879966	0.909971	0.904457	1.06709	1.15431	1.15557	1.12566	1.45019	1.49399	1.38576	1.13493	1.00682	1.03126	1.44331	0.529383	0.000146714
LQ_17	J8	J08	APOE	NM_000041	0.547241	0.556875	0.577139	0.560419	1.07072	1.15175	1.15609	1.12619	7.12035	5.04202	5.55238	6.3012	4.00776	4.52204	5.90492	2.56192	0.00142688
LQ_17	O13	O13	APOF	NM_001638	0.966552	1.00036	0.900892	0.955935	0.987977	1.03473	1.01984	1.01418	1.14163	1.25945	1.3568	1.03461	1.15149	1.21012	1.25263	0.324957	0.0153353
LQ_08	D4	D04	APOH	NM_000042	0.827365	0.805373	0.831965	0.821568	1.0467	1.15567	1.14063	1.11434	1.37227	1.20653	1.97392	1.12597	0.816182	1.37469	1.51757	0.601766	0.0906057
LQ_14	F7	F07	APOL1	NM_145344	0.629693	0.591167	0.62278	0.614547	0.998611	1.02226	1.06014	1.027	1.49051	1.47929	1.1822	1.35501	1.0355	1.11266	1.384	0.468845	0.0190424
LQ_40	G7	G07	APOL2	NM_030882	0.904356	0.969783	1.092	0.988712	1.09002	1.05581	0.935396	1.02707	1.04485	1.22503	1.21354	0.688073	0.69241	0.793466	1.16114	0.215542	0.0504915
LQ_11	C15	C15	APOL3	NM_145640	0.618115	0.663772	0.735061	0.672316	1.20922	1.04091	1.08547	1.11187	2.57426	2.3676	1.19386	2.0462	1.86916	1.02331	2.04524	1.03227	0.0718536
LQ_36	J22	J22	APOL4	NM_145660	0.958348	0.89653	0.889629	0.914835	1.12923	1.17583	1.16549	1.15685	1.06876	0.852273	1.28342	0.926256	0.78125	0.998217	1.06815	0.0951151	0.613113
LQ_41_01	H19	H19	APOL5	NM_030642	0.962008	0.875338	0.935236	0.924194	0.942929	0.958105	0.997396	0.966143	0.741982	1.23616	1.1138	0.502633	0.849858	0.653753	1.03065	0.0435502	0.846669
LQ_51	O19	O19	APOL6	NM_030641	1.01185	0.979661	1.03719	1.00957	1.11504	1.12665	0.971236	1.07097	0.728977	1.22438	0.882186	0.676907	0.825126	0.626067	0.945181	-0.0813372	0.727146
LQ_52	O4	O04	APOLD1	NM_030817	0.743451	0.787585	0.8	0.777012	1.14887	1.13622	1.10728	1.13079	1.69257	1.66279	1.61823	1.07081	1.16395	1.15588	1.65786	0.729325	6.93e-06
LQ_07	E13	E13	APOM	NM_019101	0.638172	0.70571	0.622558	0.65548	1.10998	1.07796	1.12727	1.10507	1.25581	1.53527	1.81175	1.06977	1.12033	1.06054	1.53428	0.617561	0.0291297
LQ_52	B22	B22	APOO	NM_024122	0.969183	1.0516	1.04095	1.02058	1.00479	1.01434	1.0237	1.01428	0.980392	1.17061	0.761421	0.794913	0.846824	0.532995	0.970808	-0.0427423	0.817118
LQ_57	G21	G21	APOOL	NM_198450	0.912463	0.926053	0.921683	0.920066	0.94782	0.867274	0.897055	0.904049	1.06594	1.21137	0.776888	0.594943	0.865266	0.606943	1.01807	0.0258316	0.894324
LQ_26	H17	H17	APP	NM_000484	0.917344	0.965278	0.953598	0.945407	0.967445	0.921415	0.905846	0.931569	1.21861	0.755396	0.926845	1.10783	0.57554	0.595829	0.966951	-0.0484855	0.818931
LQ_46_01	E16	E16	APPBP2	NM_006380	0.840909	0.77449	0.785395	0.800265	0.939642	0.974019	0.9705	0.961387	1.79095	1.94335	2.04013	1.13969	1.18577	1.33779	1.92481	0.944716	0.00021796
LQ_61_01	H22	H22	APPL1	NM_012096	0.927096	0.859181	0.772664	0.85298	0.93455	1.11402	1.16765	1.07207	1.17746	1.23457	1.11957	0.883095	1.14943	0.940439	1.1772	0.235359	0.00593418
LQ_52	G17	G17	APPL2	NM_018171	1.10092	1.15977	1.10515	1.12195	0.940271	0.913862	0.985419	0.946517	1.09634	0.767841	0.884533	0.746443	0.429088	0.502032	0.916237	-0.126207	0.432803
LQ_13	O4	O04	APRT	NM_001030018	1.01764	1.05187	0.952403	1.00731	1.28881	1.029	1.05944	1.12575	2.24393	1.6694	1.73172	1.39916	1.03996	1.09951	1.88168	0.912024	0.00837535
LQ_14	B6	B06	APTX	NM_175071	0.893771	0.8662	0.770463	0.843478	0.960387	0.998335	1.04215	1.00029	1.38425	1.86774	1.4615	1.19332	1.41343	1.40528	1.57116	0.651832	0.0189594
LQ_11	G18	G18	AQP1	NM_000385	0.716442	0.767577	0.824488	0.769502	1.22131	0.995007	1.05177	1.08937	1.65148	1.18534	1.16574	1.1959	1.02371	0.912316	1.33419	0.415962	0.103052
LQ_08	O6	O06	AQP10	NM_080429	0.916739	0.972564	0.952786	0.947363	1.05524	1.03725	1.0088	1.03376	1.23849	1.29298	1.35426	0.793903	0.852189	1.04648	1.29524	0.373222	0.000908367
LQ_35	H19	H19	AQP11	NM_173039	0.96178	0.922623	0.96512	0.949841	1.03067	1.11896	0.963973	1.03787	1.49022	1.63252	1.03259	1.2108	1.21639	0.645369	1.38511	0.470002	0.100447
LQ_65_01	G9	G09	AQP12A	NM_198998	0.983056	1.023	1.09891	1.03499	1.06741	0.992281	0.986528	1.01541	1.39673	1.12395	1.32013	1.06984	0.84296	0.930093	1.28027	0.356448	0.0260461
LQ_15	J4	J04	AQP2	NM_000486	0.7466	0.897857	0.830297	0.824918	1.0313	0.947797	0.972673	0.983923	1.59929	1.35243	1.7642	1.33274	1.11376	1.46299	1.57197	0.652575	0.00877335
LQ_10	B7	B07	AQP3	NM_004925	0.637132	0.503632	0.00938272	0.383382	1.18091	1.1471		1.164	3.24324	3.84615	0	2.01474	2.94471	0	2.36313	1.2407	0.317413
LQ_05	O22	O22	AQP4	NM_004028	0.883704	0.813084	0.95629	0.884359	0.93889	1.01512	0.910171	0.954726	0.838223	0.90312	0.706057	0.670578	0.574713	0.483092	0.8158	-0.293713	0.0336354
LQ_03	C7	C07	AQP5	NM_001651	0.775426	0.87266	0.897129	0.848405	1.24379	1.12283	1.05406	1.14022	0.872502	1.12899	1.0963	0.64734	0.649167	0.740741	1.0326	0.0462746	0.706608
LQ_07	K17	K17	AQP6	NM_001652	0.989611	1.09195	0.992847	1.0248	0.942623	0.893532	0.895211	0.910456	0.809838	0.804505	1.33001	0.659868	0.50952	0.858964	0.981451	-0.0270126	0.920364
LQ_24	M6	M06	AQP7	NM_001170	0.931869	0.957719	0.852542	0.914043	1.04442	1.01765	1.15409	1.07206	0.721501	0.769753	0.950345	0.553151	0.520715	0.498931	0.813866	-0.297137	0.0556576
LQ_18	B21	B21	AQP8	NM_001169	0.912437	0.818905	0.81318	0.848174	0.982216	0.977439	1.00756	0.989071	2.15433	1.9036	1.64373	1.8018	1.53908	1.4526	1.90055	0.92642	0.00363337
LQ_12	I17	I17	AQP9	NM_020980	1.09688	0.93235	0.939316	0.989517	0.984517	0.978008	1.00364	0.988722	1.5091	1.72093	1.22839	1.1984	1.34884	1.0919	1.48614	0.57157	0.0270774
LQ_65_01	F5	F05	AQR	NM_014691	0.671925	0.674545	0.744148	0.696873	1.06136	1.02901	0.995987	1.02878	4.6087	4.30871	4.47497	3.82609	3.59848	3.54453	4.46412	2.15838	2.35e-06
LQ_11	N7	N07	AR	NM_001011645	0.922889	1.01778	0.999582	0.980085	1.13751	0.97059	1.00254	1.03688	1.45889	1.05648	1.33779	1.19363	0.893946	1.00334	1.28439	0.361079	0.0755021
LQ_20	E17	E17	ARAF	NM_001654	0.906711	0.76686	0.883679	0.852417	0.983068	1.03829	1.05953	1.02696	1.50468	2.31678	1.3986	1.22001	1.98582	1.2752	1.74002	0.799105	0.0631868
LQ_33	C11	C11	ARAP1	NM_015242	0.959252	1.04013	1.01348	1.00429	0.989668	0.959481	0.972916	0.974022	1.02204	1.29571	1.36139	0.830406	0.978981	1.08292	1.22638	0.294404	0.0949029
LQ_50_01	O16	O16	ARAP2	NM_139182	0.895828	0.888253	0.890501	0.891527	0.937488	0.931133	0.953836	0.940819	0.943683	1.41148	0.952966	0.669711	1.13532	0.799262	1.10271	0.141052	0.542326
LQ_45_01	F4	F04	ARAP3	NM_022481	0.793113	0.804634	0.766517	0.788088	1.24122	1.21446	1.20768	1.22112	3.46685	3.86126	3.81978	2.65904	2.71597	2.57917	3.71596	1.89374	2.67e-05
LQ_52	D3	D03	ARC	NM_015193	0.762198	0.806967	0.809775	0.79298	1.08729	1.19555	1.11663	1.13316	1.54987	1.55794	1.76183	1.07817	1.13599	1.40294	1.62321	0.698849	0.000848644
LQ_48_01	K8	K08	ARCN1	NM_001655	0.568459	0.57717	0.635846	0.593825	1.26338	1.28907	1.17943	1.24396	2.97075	2.78552	2.86353	1.64534	1.76416	1.92394	2.87327	1.52269	4.03e-06
LQ_16	H12	H12	ARD1A	NM_003491	1.18403	1.14333	1.08748	1.13828	0.936408	0.891386	0.966474	0.931423	1.17143	1.20482	1.22608	0.885714	0.97533	0.956938	1.20077	0.263966	0.0002267
LQ_65_01	M4	M04	ARD1B	XM_496704	0.536664	0.560843	0.549951	0.549152	1.45725	1.38164	1.34476	1.39455	2.17746	2.05011	2.45803	1.90528	1.65148	1.97842	2.22854	1.1561	0.000521317
LQ_01	D13	D13	AREG	NM_001657	0.818624	0.88686	0.776247	0.827244	1.15909	1.10343	1.03378	1.09877	0.59375	0.655022	0.58102	0.28125	0.249532	0.387347	0.609931	-0.713283	6.9e-05
LQ_07	L11	L11	ARF1	NM_001658	0.693678	0.734993	0.767813	0.732161	1.08823	1.10343	1.06844	1.0867	1.66881	2.11155	1.68398	1.32649	1.51394	1.39735	1.82145	0.865086	0.0048014
LQ_08	J6	J06	ARF3	NM_001659	0.990102	0.987997	0.98651	0.988203	0.981466	1.04976	1.03905	1.02342	1.35254	1.33063	1.36742	0.676272	0.781024	0.921522	1.3502	0.433172	5.17e-06
LQ_09	F3	F03	ARF4	NM_001660	0.942789	1.14388	1.00931	1.03199	0.989374	0.946047	0.985856	0.973759	1.59396	1.25238	1.18156	1.31432	0.925674	0.835735	1.34263	0.425065	0.05459
LQ_16	H6	H06	ARF5	NM_001662	0.928958	0.861266	0.934309	0.908178	0.982206	0.953929	0.960521	0.965552	1.27458	1.82788	1.91438	0.946832	1.29474	1.46189	1.67228	0.741814	0.0284493
LQ_11	D18	D18	ARF6	NM_001663	0.715626	0.757237	0.86168	0.778181	1.20131	0.984772	0.996558	1.06088	1.19726	1.03768	1.16392	0.912201	0.819224	0.824442	1.13296	0.180091	0.0521305
LQ_04	E7	E07	ARFGAP1	NM_018209	0.949733	0.903766	0.930623	0.92804	1.02854	0.746996	1.08421	0.953249	1.5015	1.3468	1.10957	1.05105	0.925926	0.797503	1.31929	0.399763	0.0487401
LQ_34	L8	L08	ARFGAP2	NM_032389	0.948798	0.914781	0.887842	0.91714	1.02262	1.10799	1.07703	1.06921	1.15169	0.803084	1.80467	1.08588	0.642467	1.41543	1.25315	0.325559	0.437116
LQ_12	E9	E09	ARFGAP3	NM_014570	1.59007	1.32134	1.37906	1.43015	0.923373	0.918851	0.927828	0.923351	3.1537	2.88809	2.26216	2.66381	2.29734	1.8903	2.76798	1.46884	0.00259664
LQ_58	N7	N07	ARFGEF1	NM_006421	0.942779	0.983863	0.967379	0.964674	0.998761	1.01769	0.969017	0.995157	1.55378	1.40242	1.09238	1.04394	0.879487	0.736167	1.34953	0.432452	0.0617223
LQ_45_01	C16	C16	ARFGEF2	NM_006420	0.927122	0.944971	0.846847	0.906313	1.02211	1.05124	1.11456	1.06264	1.67003	1.53246	1.89125	1.12295	1.08665	1.18203	1.69791	0.763763	0.0026138
LQ_29	N13	N13	ARFIP1	NM_014447	0.862562	0.82394	0.805595	0.830699	1.17325	1.17491	1.17	1.17272	1.11365	1.54358	0.817041	0.628212	0.817191	0.466881	1.15809	0.211749	0.49519
LQ_50_01	J17	J17	ARFIP2	NM_012402	1.01609	1.02426	1.0501	1.03015	0.890103	0.938461	0.951796	0.926787	0.966184	1.09101	1.01668	0.751476	0.984566	0.808133	1.02462	0.0350953	0.534238
LQ_13	F10	F10	ARFRP1	NM_003224	1.58608	1.49486	1.55591	1.54562	1.1926	0.908459	0.896871	0.999312	0.904762	0.722832	1.02423	0.47619	0.498504	0.674494	0.883942	-0.177977	0.255958
LQ_09	C21	C21	ARG1	NM_000045	1.21065	1.33603	1.27807	1.27492	0.8458	0.859737	0.88396	0.863166	0.783972	1.23543	0.842057	0.522648	0.792541	0.523441	0.95382	-0.0682107	0.761
LQ_08	L15	L15	ARG2	NM_001172	0.98952	0.985996	0.983578	0.986364	1.03818	1.078	1.06279	1.05966	0.970874	0.985507	1.10316	0.882613	0.753623	0.715564	1.01985	0.0283529	0.660204
LQ_30	I3	I03	ARGFX	NM_001012659	0.815734	0.88671	0.718482	0.806975	1.11676	1.21966	1.32516	1.22053	1.02531	0.891383	1.47799	0.672861	0.660284	0.974843	1.13156	0.178314	0.499677
LQ_33	H11	H11	ARGLU1	NM_018011	0.908088	1.01857	0.974914	0.96719	1.07957	1.07676	1.0315	1.06261	1.51822	0.9409	1.19009	1.21457	0.823287	0.932776	1.2164	0.282622	0.265176
LQ_08	B5	B05	ARHGAP1	NM_004308	0.70393	0.769648	0.800293	0.757957	1.22839	1.177	1.15544	1.18695	1.44748	0.816933	1.20923	1.11663	0.4456	0.95273	1.15788	0.211487	0.438835
LQ_39	H7	H07	ARHGAP10	NM_024605	0.992784	0.977909	1.07494	1.01521	0.946177	0.957229	0.930699	0.944702	0.75188	0.65261	0.792726	0.551378	0.326305	0.51294	0.732405	-0.449286	0.00300483
LQ_37	B3	B03	ARHGAP11A	NM_199357	0.600952	0.697484	0.663903	0.654113	0.977825	1.00385	0.968726	0.983465	1.95713	1.62308	2.11335	1.81733	1.44274	1.82517	1.89786	0.92437	0.0034228
LQ_33	I5	I05	ARHGAP11B	NM_001039841	1.03523	1.01737	1.06303	1.03854	1.00563	1.02756	0.979273	1.00416	0.97662	1.11863	0.766962	0.680675	0.618193	0.619469	0.954072	-0.0678299	0.676257
LQ_63_01	L18	L18	ARHGAP12	NM_018287	0.996645	1.08615	0.960921	1.01457	1.03239	0.958534	1.05234	1.01442	1.37699	1.99873	1.07188	1.13219	1.58629	0.662043	1.48253	0.568064	0.15155
LQ_30	O17	O17	ARHGAP15	NM_018460	0.775222	0.951405	0.656349	0.794325	1.18726	1.21127	1.4299	1.27614	1.98921	1.69231	1.85886	1.51719	1.23077	1.06713	1.84679	0.885023	0.000594563
LQ_44_01	L6	L06	ARHGAP17	NM_018054	0.973023	1.047	1.10518	1.04173	0.913772	0.886056	0.860993	0.88694	0.869802	1.15281	0.902879	0.434901	0.711307	0.658858	0.975163	-0.0362845	0.794775
LQ_37	F15	F15	ARHGAP18	NM_033515	0.632596	0.680818	0.739477	0.684297	1.09183	1.02765	0.981294	1.03359	1.06242	1.06236	1.16429	0.84108	0.785219	1.03493	1.09636	0.132716	0.0470323
LQ_34	M22	M22	ARHGAP19	NM_032900	0.834842	0.864531	0.866164	0.855179	1.21561	1.23361	1.22515	1.22479	1.38369	2.24337	1.84984	1.12191	1.86948	1.55967	1.82563	0.868398	0.029297
LQ_33	E18	E18	ARHGAP20	NM_020809	1.03585	1.10872	1.00941	1.05132	1.04189	1.01435	1.04407	1.03344	1.33097	0.945435	1.05623	1.00562	0.810373	0.963032	1.11088	0.151699	0.388072
LQ_62_01	K18	K18	ARHGAP21	NM_020824	1.77081	1.33357	1.41095	1.50511	1.01777	1.05107	0.847222	0.97202	1.18832	1.05652	1.19629	0.800827	0.739567	0.878906	1.14705	0.197923	0.0315343
LQ_31	N15	N15	ARHGAP22	NM_021226	1.24037	1.13869		1.18953	0.907365	0.967429		0.937397	1.06185	0.916195		0.663658	0.592832		0.989024	-0.0159225	0.852698
LQ_49_01	I17	I17	ARHGAP24	NM_001025616	0.989858	0.985649	0.903893	0.9598	0.967647	0.996668	0.989302	0.984539	1.02459	1.22306	1.2474	0.87822	1.01922	0.950401	1.16502	0.220353	0.0795053
LQ_31	L7	L07	ARHGAP25	NM_014882	0.966085	0.944768		0.955427	0.999813	1.04625		1.02303	0.954329	1.42904		0.74983	1.29912		1.19168	0.252999	0.357902
LQ_51	J4	J04	ARHGAP26	NM_015071	1.13672	1.10326	1.16145	1.13381	1.03114	0.976233	1.05981	1.0224	1.0197	1.18175	0.889454	0.764774	0.685417	0.533672	1.0303	0.0430673	0.738153
LQ_57	L19	L19	ARHGAP27	NM_199282	1.03981	1.02587	0.981428	1.0157	1.06463	0.974542	1.01651	1.01856	0.891886	1.24972	0.889193	0.674353	0.781076	0.592795	1.01027	0.0147361	0.935787
LQ_43_01	H21	H21	ARHGAP28	NM_030672	0.932356	0.892886	0.877293	0.900845	0.829021	0.927314	0.870689	0.875675	0.8	1.37363	0.875954	0.524138	0.885226	0.480362	1.01653	0.0236481	0.931218
LQ_59	D17	D17	ARHGAP29	NM_004815	1.05128	1.02488	0.987633	1.02126	0.895149	0.952957	1.01724	0.955116	0.955285	0.745315	0.834798	0.731707	0.468484	0.594023	0.845133	-0.24275	0.0635889
LQ_60	L19	L19	ARHGAP30	NM_181720	1.19298	1.16383	1.1845	1.18044	0.834166	0.908808	0.869938	0.870971	0.802139	0.847294	0.897532	0.534759	0.654728	0.579656	0.848988	-0.236183	0.00539415
LQ_37	J10	J10	ARHGAP4	NM_001666	0.813498	0.954717	0.970663	0.912959	1.07235	1.03626	1.00277	1.03713	1.10155	0.988142	0.952694	0.860585	0.757576	0.65703	1.01413	0.0202403	0.768709
LQ_16	E10	E10	ARHGAP5	NM_001173	0.73613	0.720236	0.732358	0.729575	1.11806	1.10722	1.12196	1.11575	2.06801	1.82149	1.8206	1.60846	1.36612	1.46536	1.90337	0.928557	0.000391823
LQ_41_01	I16	I16	ARHGAP6	NM_013422	1.10776	1.03088	1.03601	1.05822	0.88625	0.900127	0.976271	0.920883	0.498857	0.787229	0.612022	0.249428	0.393615	0.415301	0.632703	-0.6604	0.0118884
LQ_11	L17	L17	ARHGAP8	NM_181335	0.721338	0.765095	0.7944	0.760278	1.14675	0.996726	1.02066	1.05471	1.75339	1.94595	1.3677	1.35747	1.51351	1.20989	1.68901	0.756181	0.0154373
LQ_33	F4	F04	ARHGAP9	NM_032496	1.21477	1.21084	1.26874	1.23145	0.951168	0.985491	1.01675	0.984468	1.26103	1.33564	1.30994	0.832282	0.989364	1.03806	1.3022	0.380955	0.000159309
LQ_05	I21	I21	ARHGDIA	NM_004309	1.12296	1.00901	1.11407	1.08202	0.906494	0.916205	0.906189	0.90963	1.51715	1.05855	0.797448	0.989446	0.793913	0.350877	1.12438	0.169134	0.58611
LQ_01	O14	O14	ARHGDIB	NM_001175	0.940906	1.06086	0.935104	0.978956	1.20401	1.10836	1.0348	1.11572	0.870038	1.04302	1.1254	0.462208	0.599739	0.669882	1.01282	0.0183801	0.872974
LQ_34	J3	J03	ARHGDIG	NM_001176	1.08055	1.09727	1.07037	1.08273	1.05635	1.07715	1.05026	1.06125	0.953482	0.964114	0.851189	0.751228	0.508838	0.587027	0.922928	-0.11571	0.0989934
LQ_45_01	N20	N20	ARHGEF1	NM_198977	1.08409	1.16877	1.01952	1.09079	0.956628	0.923732	1.00551	0.961955	1.18197	1.12638	0.981836	0.664861	0.6533	0.564556	1.09673	0.133209	0.180182
LQ_15	K4	K04	ARHGEF10	NM_014629	0.883914	0.947143	0.896392	0.909149	0.985983	0.9526	0.932766	0.957116	1.83865	1.80995	1.39498	1.72608	1.39517	1.1957	1.68119	0.749486	0.0089574
LQ_65_01	O15	O15	ARHGEF10L	NM_001011722	1.18171	1.32066	1.22948	1.24395	1.05363	0.92177	1.00747	0.994289	0.988875	1.13664	1.68946	0.865266	0.798065	0.965406	1.27166	0.346711	0.271613
LQ_48_01	L8	L08	ARHGEF11	NM_014784	0.874253	0.869507	0.872262	0.872007	1.03105	1.05343	1.05369	1.04606	0.980684	1.23267	0.945858	0.653789	0.832049	0.652316	1.05307	0.0745999	0.588547
LQ_05	G19	G19	ARHGEF12	NM_015313	0.957407	0.896862	0.971926	0.942065	1.00607	0.963923	0.92359	0.964529	2.01161	1.11649	0.914077	1.23791	1.04205	0.694698	1.34739	0.430167	0.361134
LQ_29	K19	K19	ARHGEF15	NM_173728	0.75	0.77207	0.727786	0.749952	1.26174	1.22693	1.26238	1.25035	0.91954	1.00129	1.42119	0.558292	0.581395	0.742894	1.11401	0.155758	0.503835
LQ_30	L19	L19	ARHGEF16	NM_014448	1.05829	1.08987	0.769092	0.972416	0.964643	1.07295	1.29092	1.1095	0.913806	1.02068	0.763807	0.395159	0.698362	0.440658	0.899432	-0.152914	0.248382
LQ_15	E4	E04	ARHGEF17	NM_014786	0.984743	1.14357	0.988925	1.03908	1.05029	0.996102	1.01941	1.02193	1.48198	1.31168	1.51734	1.14517	1.1243	1.15607	1.437	0.523061	0.00233441
LQ_14	G8	G08	ARHGEF18	NM_015318	0.891212	0.874508	0.915981	0.8939	1.00602	1.11701	1.12485	1.08263	0.909526	2.5	1.37116	0.670177	1.5	1.04019	1.59356	0.672255	0.27732
LQ_34	L14	L14	ARHGEF19	NM_153213	0.959725	0.986776	0.922086	0.956196	1.05864	1.08775	1.10069	1.08236	0.910865	1.01251	1.12436	0.683149	0.923169	0.851789	1.01591	0.0227745	0.809085
LQ_09	M17	M17	ARHGEF2	NM_004723	0.702874	0.770165	0.748982	0.740674	0.851645	1.11546	1.15916	1.04209	1.95049	1.49616	1.5534	1.57539	1.25354	1.20388	1.66668	0.736978	0.00954237
LQ_49_01	F14	F14	ARHGEF3	NM_019555	0.918285	0.700344	0.846443	0.821691	0.877411	0.919304	0.917064	0.904593	1.26223	1.59836	1.33206	1.04134	1.31148	0.951475	1.39755	0.482901	0.017811
LQ_64_01	G11	G11	ARHGEF4	NM_015320	0.617873	0.546338	0.583915	0.582709	1.07778	1.18559	1.01716	1.09351	1.81441	1.11235	1.92308	1.39969	0.945495	1.19543	1.61661	0.692973	0.0722242
LQ_31	J3	J03	ARHGEF5	NM_001002861	0.824498	0.8027		0.813599	1.03477	1.04755		1.04116	1.27796	0.7263		1.03834	0.688073		1.00213	0.00306605	0.992393
LQ_07	B17	B17	ARHGEF6	NM_004840	0.639953	0.620498	0.610454	0.623635	1.11004	1.19331	1.23668	1.18001	1.11317	1.55734	1.89274	0.974026	0.943841	1.53222	1.52109	0.605101	0.0822113
LQ_12	C20	C20	ARHGEF7	NM_003899	0.910906	0.775802	0.821795	0.836168	1.13866	1.16278	1.18704	1.16283	3.63442	3.63331	3.84815	2.72582	2.23589	2.28809	3.7053	1.88959	2.9e-06
LQ_31	N10	N10	ARHGEF9	NM_015185	0.882121	0.775391		0.828756	0.984852	1.03715		1.011	1.75439	0.672734		1.26913	0.514444		1.21356	0.279246	0.632965
LQ_08	F10	F10	ARID1A	NM_018450	0.835226	0.800229	0.817889	0.817781	1.09835	1.17345	1.20505	1.15895	1.3245	0.785714	1.43421	0.871384	0.535714	0.968089	1.18147	0.240588	0.416378
LQ_40	G15	G15	ARID1B	NM_175863	0.966121	1.04442	1.00765	1.00606	0.968069	0.955627	0.866089	0.929928	0.763359	1.03858	1.18867	0.477099	0.6182	0.708144	0.996868	-0.00452554	0.981141
LQ_39	G4	G04	ARID2	NM_152641	0.833292	0.896662	0.937845	0.889266	1.34786	1.23517	1.25907	1.2807	0.83607	0.930742	0.988776	0.627053	0.602245	0.721539	0.918529	-0.122602	0.141118
LQ_02	E20	E20	ARID3A	NM_005224	0.873188	0.952451	0.984414	0.936684	1.1693	0.987349	0.948045	1.0349	1.85759	0.870456	0.995914	1.06952	0.691244	0.663943	1.24132	0.311873	0.480122
LQ_45_01	C5	C05	ARID3B	NM_006465	0.713294	0.739863	0.670921	0.708026	1.13346	1.10212	1.21366	1.14975	0.785928	0.818505	1.19358	0.748503	0.604982	0.969787	0.932673	-0.100557	0.63386
LQ_51	O11	O11	ARID3C	NM_001017363	1.12408	1.02164	1.08973	1.07848	1.06995	1.1175	0.963874	1.05044	0.820248	1.37825	1.27302	0.492149	0.842266	0.839653	1.15718	0.210607	0.410478
LQ_05	E3	E03	ARID4A	NM_023001	1.16037	0.969292	1.13077	1.08681	0.562042	0.999791	0.865381	0.809071	1.34057	1.37741	0.659962	0.893712	1.06749	0.565682	1.12598	0.171182	0.617791
LQ_64_01	C16	C16	ARID4B	NM_031371	1.00801	0.961714	1.04006	1.00326	0.936464	1.02877	0.905235	0.956823	1.08039	1.16904	1.19638	0.889736	0.789889	0.875401	1.1486	0.199882	0.0132104
LQ_41_01	O11	O11	ARID5A	NM_006673	0.932075	0.952209	0.920063	0.934782	1.09692	1.00694	1.08515	1.06301	0.642292	1.01799	0.886045	0.469368	0.662879	0.689146	0.848777	-0.236543	0.241349
LQ_02	K7	K07	ARID5B	NM_032199	0.865815	0.904414	0.919558	0.896595	1.26294	1.05953	1.0739	1.13213	1.10701	1.0515	1.06616	0.624468	0.781882	0.710771	1.07489	0.104186	0.0107509
LQ_28	J11	J11	ARIH1	NM_005744	0.915852	0.801665	0.925891	0.881136	0.944165	1.10961	0.96909	1.00762	1.14373	1.44659	0.893164	0.953107	1.33531	0.824459	1.16116	0.215567	0.370792
LQ_28	D7	D07	ARIH2	NM_006321	1.17284	1.01189	1.01877	1.06783	0.927012	1.06972	1.01367	1.00347	1.2206	1.23421	1.03028	0.863352	0.969733	0.686856	1.1617	0.216234	0.0699529
LQ_03	J16	J16	ARL1	NM_001177	0.863815	0.955911	1.06991	0.963212	1.0759	0.961031	0.832119	0.95635	0.732693	0.927596	1.09317	0.505306	0.721464	0.745342	0.917819	-0.123718	0.474311
LQ_57	B8	B08	ARL10	NM_173664	1.22484	1.26259	1.22891	1.23878	1.00593	0.908519	0.944714	0.953055	0.79409	0.870354	0.983248	0.498615	0.543971	0.564457	0.882564	-0.180227	0.0993868
LQ_30	F11	F11	ARL11	NM_138450	0.968636	1.1089	0.773385	0.950306	0.960297	0.96257	1.31072	1.07786	1.02536	0.765576	0.788782	0.485699	0.527983	0.467426	0.859907	-0.217747	0.166707
LQ_57	L3	L03	ARL13A	NM_001012990	0.89957	0.943681	0.895726	0.912993	1.10023	1.00676	1.0489	1.05196	1.1818	0.776322	1.14914	0.93035	0.509461	0.849363	1.03575	0.0506784	0.797012
LQ_65_01	M8	M08	ARL13B	NM_144996	0.811569	0.909294	0.93307	0.884644	1.15995	1.0755	1.08107	1.10551	0.971922	1.36986	0.848057	0.827934	1.05374	0.742049	1.06328	0.0885224	0.708224
LQ_52	N20	N20	ARL14	NM_025047	1.07961	1.25589	1.26499	1.20017	0.953676	0.898037	0.894149	0.915287	1.66508	1.35558	1.42022	0.999049	0.813347	0.689223	1.48029	0.565882	0.00700494
LQ_55	G19	G19	ARL15	NM_019087	0.764823	0.747033	0.830112	0.780656	1.06171	1.17119	0.990615	1.0745	0.925658	1.02971	1.08284	0.694244	0.764931	0.812128	1.01274	0.018259	0.79628
LQ_59	J3	J03	ARL16	NM_001040025	0.766667	0.859232	0.726622	0.784173	0.947862	0.93916	1.0495	0.978841	1.86734	1.4732	2.23947	1.50502	1.0668	2.63789	1.86	0.895306	0.017731
LQ_55	D18	D18	ARL17	NM_001039083	1.04336	1.03758	1.02697	1.03597	0.896828	0.967075	0.911307	0.92507	0.678541	0.804914	0.875274	0.402884	0.614277	0.678337	0.786243	-0.346953	0.0205815
LQ_47_01	G15	G15	ARL17P1	NM_016632	1.16866	1.21922	1.26214	1.21667	0.960941	0.926945	0.829115	0.905667	1.1155	1.1065	1.28263	0.650709	0.737667	0.922592	1.16821	0.2243	0.0425061
LQ_02	E9	E09	ARL2	NM_001667	0.847137	0.946842	0.878331	0.89077	1.37137	1.17902	1.10944	1.21994	3.19118	1.87999	2.69033	1.8857	1.36492	1.23068	2.58717	1.37137	0.0142048
LQ_44_01	F16	F16	ARL2BP	NM_012106	0.955303	0.88341	0.94795	0.928888	0.896683	0.934887	0.920274	0.917281	1.21816	1.25	0.938834	0.719823	0.988372	0.682788	1.13567	0.183537	0.24183
LQ_62_01	K15	K15	ARL3	NM_004311	1.25297	1.03839	1.01343	1.1016	1.12021	1.12781	0.997594	1.08187	1.93501	1.49254	1.56356	1.56992	1.15332	1.15568	1.6637	0.734399	0.0084143
LQ_13	F16	F16	ARL4A	NM_212460	0.843109	0.81729	0.762015	0.807471	1.35098	1.02249	0.982869	1.11878	2.89289	2.2915	2.15259	1.87647	1.57208	1.17166	2.44566	1.29022	0.00312648
LQ_34	E17	E17	ARL4C	NM_005737	0.836716	0.803115	0.830349	0.823393	1.01541	1.03144	1.0075	1.01812	1.1194	1.13428	0.983731	0.895522	0.951336	0.756716	1.07914	0.109881	0.173824
LQ_02	N4	N04	ARL4D	NM_001661	0.580978	0.667398	0.64731	0.631896	1.34576	1.19223	1.19359	1.24386	3.76481	3.06905	3.72816	2.74958	2.11911	2.48544	3.52067	1.81585	0.000368146
LQ_12	C6	C06	ARL5A	NM_177985	1.13194	0.957069	0.936325	1.00844	0.926517	1.01858	1.02459	0.989898	2.27957	1.7671	2.37335	1.50538	1.26869	1.78001	2.14001	1.09762	0.00376432
LQ_54	B9	B09	ARL5B	NM_178815	0.986808	0.948037	0.960258	0.965034	0.973548	0.994058	1.00454	0.990714	0.591716	0.799812	0.878613	0.394477	0.658669	0.601156	0.756714	-0.402181	0.0467312
LQ_37	K10	K10	ARL6	NM_177976	0.861103	0.981447	1.04145	0.961335	1.02979	0.972131	0.9496	0.98384	1.07317	0.96123	1.34721	0.943089	0.801025	1.19412	1.1272	0.17275	0.329429
LQ_60	N5	N05	ARL6IP1	NM_015161	0.804511	0.778799	0.800886	0.794732	0.957166	1.02014	0.992919	0.990076	1.75588	1.61151	1.35509	1.35939	1.29496	1.18916	1.57416	0.654581	0.00804882
LQ_45_01	D4	D04	ARL6IP4	NM_016638	1.12013	1.09584	1.12913	1.11503	0.921016	0.973391	0.96347	0.952626	0.738799	0.985103	0.99734	0.476644	0.744834	0.775709	0.907081	-0.140697	0.331787
LQ_40	I17	I17	ARL6IP5	NM_006407	0.89675	0.979339	0.96789	0.947993	0.933118	0.943556	0.884307	0.920327	1.23362	1.02848	1.02686	0.591108	0.553797	0.421274	1.09632	0.132666	0.233269
LQ_59	M22	M22	ARL6IP6	NM_152522	0.950427	0.960716	0.999349	0.970164	0.989343	1.00503	0.994649	0.99634	1.01169	0.908678	0.976987	0.764388	0.681508	0.906002	0.965785	-0.050226	0.321384
LQ_65_01	O19	O19	ARL8A	NM_138795	0.933684	0.997445	1.06429	0.998474	1.14227	1.10647	1.0043	1.08435	1.53317	1.76113	2.23048	1.06383	1.15274	1.33209	1.84159	0.880954	0.0148561
LQ_61_01	N20	N20	ARL8B	NM_018184	1.26433	1.015	0.969204	1.08284	0.859431	1.16196	1.13505	1.05215	1.11008	1.18919	1.17815	0.832562	1.04505	0.892538	1.15914	0.213056	0.00300175
LQ_47_01	H3	H03	ARL9	NM_206919	0.907116	0.876054	0.95257	0.911913	1.06145	1.00354	0.968807	1.01127	0.958084	1.15496	0.655933	0.628743	0.737889	0.417412	0.922991	-0.115611	0.623753
LQ_54	O7	O07	ARMC1	NM_018120	1.04066	1.03323	1.05218	1.04202	0.945168	1.00125	0.975731	0.97405	0.935162	0.60436	0.822958	0.519534	0.431686	0.548639	0.787494	-0.34466	0.0939089
LQ_52	C8	C08	ARMC10	NM_031905	0.84566	0.825301	0.900925	0.857295	1.11823	1.208	1.13806	1.15476	1.1236	1.17423	0.967742	0.668084	0.634719	0.527859	1.08852	0.122371	0.227363
LQ_32	D11	D11	ARMC2	NM_032131	1.38178	1.33303	1.32858	1.3478	0.872689	0.881858	0.894723	0.88309	1.58355	1.24238	1.44522	1.06358	0.858369	1.00233	1.42372	0.509661	0.0128806
LQ_51	D21	D21	ARMC3	NM_173081	1.07244	1.04042	1.05342	1.05543	0.977764	1.00779	0.838909	0.941489	1.08082	0.877193	0.952648	0.835176	0.651629	0.644438	0.970219	-0.043618	0.642632
LQ_40	O13	O13	ARMC4	NM_018076	0.896059	1.0031	1.00102	0.966726	1.14114	1.06951	1.06554	1.09206	0.951646	1.1586	0.992872	0.643004	0.592173	0.509165	1.03437	0.0487557	0.615661
LQ_60	K5	K05	ARMC5	NM_001105247	0.981545	0.995966	0.963012	0.980174	0.913559	0.919524	0.928388	0.92049	1.11421	0.967597	0.804968	0.88208	0.69757	0.75897	0.962257	-0.055506	0.694308
LQ_38	G4	G04	ARMC6	NM_033415	0.897116	0.915854	1.03875	0.950573	1.16304	1.11738	1.03383	1.10475	2.17924	1.01198	0.746089	1.22582	0.772304	0.505415	1.31244	0.39225	0.516987
LQ_55	F20	F20	ARMC7	NM_024585	1.01549	1.03451	1.02899	1.02633	0.938035	1.02737	0.953852	0.973087	0.762527	0.892288	1.09194	0.413943	0.467389	0.720681	0.915586	-0.127233	0.428019
LQ_58	G20	G20	ARMC8	NM_014154	0.766079	0.842142	0.808867	0.805696	0.935787	0.933206	0.934215	0.934403	0.537795	0.610941	0.738427	0.47804	0.527631	0.596421	0.629054	-0.668743	0.00319206
LQ_55	I3	I03	ARMC9	NM_025139	0.873009	0.864615	0.883146	0.87359	1.0621	1.10287	1.0548	1.07326	0.734921	1.39807	1.14504	0.582869	0.965938	0.814249	1.09268	0.127866	0.656524
LQ_47_01	L8	L08	ARMCX1	NM_016608	1.03612	1.04244	1.05652	1.04503	0.911059	0.89613	0.877115	0.894768	1.04849	1.32111	1.53226	0.576671	0.808843	1.02151	1.30062	0.3792	0.0983246
LQ_43_01	B18	B18	ARMCX2	NM_014782	0.975309	1.08395	0.983391	1.01422	0.982421	1.03389	1.00663	1.00765	0.791139	0.477747	0.705823	0.369198	0.301735	0.529367	0.658236	-0.603322	0.021705
LQ_38	J20	J20	ARMCX3	NM_177948	0.830645	0.868537	0.82825	0.842477	1.24721	1.05661	1.00889	1.10423	0.823772	0.84246	0.996076	0.529568	0.645886	0.754603	0.887436	-0.172285	0.108196
LQ_66_01	B10	B10	ARMCX5	NM_022838	0.742621	0.753651	0.730293	0.742189	1.02015	1.02632	1.0174	1.02129	1.06838	1.16279	1.65426	0.897436	0.904393	1.28205	1.29514	0.37311	0.179468
LQ_52	E20	E20	ARMCX6	NM_001009584	1.00539	0.924044	1.03276	0.987399	0.984926	1.08044	1.00122	1.02219	0.996169	1.44558	0.818624	0.740741	0.992063	0.716296	1.08679	0.120073	0.665997
LQ_33	I4	I04	ARMET	NM_006010	0.778799	0.772686	0.828159	0.793215	0.965894	1.03673	0.966249	0.989625	1.73092	1.04651	0.719424	1.29819	0.968992	0.643696	1.16562	0.221096	0.607994
LQ_63_01	C20	C20	ARMETL1	NM_001029954	1.09851	1.05686	0.921539	1.02563	0.996403	1.03605	1.09796	1.04347	1.02721	1.17379	1.51216	0.694059	0.782524	1.05194	1.23772	0.307683	0.173176
LQ_02	O7	O07	ARNT	NM_178426	0.901942	0.896611	0.909754	0.902769	1.14491	0.98789	1.02314	1.05198	1.25341	1.19663	1.02238	0.871935	0.870275	0.746062	1.15747	0.210977	0.0861443
LQ_16	M19	M19	ARNT2	NM_014862	0.99797	0.957363	0.962276	0.972537	0.98097	0.958433	1.05861	0.999338	1.28814	1.26756	1.55458	1.11864	1.16478	1.28422	1.37009	0.454271	0.0160795
LQ_06	B18	B18	ARNTL	NM_001030272	0.952973	1.0777	0.98703	1.0059	1.12184	0.944364	0.968275	1.01149	1.72718	0.965562	1.07817	1.1632	0.869005	0.943396	1.25697	0.329948	0.339847
LQ_04	N18	N18	ARNTL2	NM_020183	1.14439	1.28414	1.14811	1.19221	1.02451	0.818783	1.20129	1.01486	1.05919	0.977488	1.85497	0.623053	0.651659	1.18044	1.29722	0.375421	0.348113
LQ_45_01	G11	G11	ARPC1A	NM_006409	0.885478	0.782254	0.731481	0.799738	0.816987	0.953471	1.00187	0.924109	1.41694	1.31269	1.06055	1.14561	0.77415	0.444749	1.2634	0.337306	0.0675021
LQ_48_01	O5	O05	ARPC1B	NM_005720	0.785659	0.826902	0.887624	0.833395	0.996153	1.03154	1.00107	1.00959	0.958995	1.03694	1.41026	0.496032	0.712897	0.897436	1.1354	0.183197	0.385973
LQ_34	H20	H20	ARPC2	NM_005731	0.791133	0.833676	0.804587	0.809799	0.992831	1.00425	0.995115	0.997397	1.30229	1.02221	0.937134	1.22336	0.845964	0.741898	1.08721	0.12063	0.47341
LQ_12	F19	F19	ARPC3	NM_005719	0.935735	0.87294	0.852137	0.886937	0.928527	0.89928	0.92793	0.918579	1.71696	1.49031	1.35406	1.40479	1.24193	1.35406	1.52045	0.604494	0.00794426
LQ_02	D22	D22	ARPC4	NM_001024960	0.762349	0.795172	0.768728	0.775416	1.26053	1.18273	1.11689	1.18671	2.57898	2.91322	2.55069	1.3862	1.5946	1.27534	2.68096	1.42275	0.000133717
LQ_37	B12	B12	ARPC5	NM_005717	0.74769	0.850314	0.805166	0.801057	1.12705	1.08917	1.10553	1.10725	1.01124	1.0355	1.34653	0.786517	0.776627	0.950495	1.13109	0.177715	0.291392
LQ_31	O20	O20	ARPC5L	NM_030978	1.30952	1.20651		1.25801	0.928711	0.95574		0.942225	1.10636	1.16989		0.779482	0.661241		1.13812	0.186659	0.0100322
LQ_42_01	J20	J20	ARPM1	NM_032487	1.34634	1.39937	1.34957	1.36509	0.843981	0.820529	0.828615	0.831042	0.543478	0.694586	0.570692	0.362319	0.326864	0.276141	0.602919	-0.729964	0.00103234
LQ_01	F22	F22	ARPP-19	NM_006628	0.977999	1.13167	1.00326	1.03764	1.13028	1.02872	0.960231	1.03974	0.758567	0.87998	0.699301	0.444677	0.415546	0.524476	0.779283	-0.359782	0.0142525
LQ_30	D11	D11	ARPP-21	NM_001025068	0.647151	1.04889	0.511523	0.735854	1.12211	0.932329	1.47741	1.17728	1.00969	0.865197	0.662544	0.646204	0.586101	0.618375	0.845811	-0.241592	0.200413
LQ_39	C3	C03	ARR3	NM_004312	0.697188	0.945999	0.930326	0.857838	1.2955	1.09283	1.0832	1.15718	1.10635	0.856253	1.21228	0.856531	0.4411	0.673491	1.0583	0.0817443	0.610137
LQ_36	J11	J11	ARRB1	NM_020251	1.26767	1.1334	0.994291	1.13179	0.947106	1.01368	1.06382	1.0082	1.05036	0.926966	0.956938	0.834904	0.758427	0.76555	0.978089	-0.031962	0.587117
LQ_63_01	K21	K21	ARRB2	NM_199004	0.939616	0.994487	0.880036	0.938046	1.06005	0.998956	1.08903	1.04934	1.16845	1.69785	1.06713	0.681597	1.1088	0.826162	1.31114	0.390825	0.186801
LQ_40	E22	E22	ARRDC1	NM_152285	0.698548	0.761105	0.808104	0.755919	1.15043	1.07358	1.05327	1.09243	1.15473	0.84832	0.946074	0.659848	0.610791	0.725323	0.983043	-0.0246738	0.860284
LQ_36	B5	B05	ARRDC2	NM_015683	0.936839	0.890799	0.773232	0.866956	0.922213	0.990027	1.05365	0.98863	1.16618	1.07219	0.73831	0.947522	0.857756	0.574241	0.992228	-0.0112558	0.955137
LQ_41_01	B20	B20	ARRDC3	NM_020801	0.896615	0.829351	0.873415	0.86646	1.02833	1.02697	1.06093	1.03874	0.719055	0.924164	0.75188	0.46225	0.516445	0.518538	0.798366	-0.324877	0.0338608
LQ_38	M7	M07	ARRDC4	NM_183376	1.04545	1.09805	1.1605	1.10133	1.00807	0.942118	0.863741	0.937976	1.1454	1.04398	1.05558	0.771388	0.599733	0.689358	1.08165	0.113236	0.063449
LQ_61_01	K16	K16	ARRDC5	NM_001080523	1.39376	1.25896	1.15087	1.26786	0.783885	1.03311	1.11046	0.975818	2.54545	2.55665	2.31509	1.79021	1.85938	1.65364	2.4724	1.30591	4.81e-05
LQ_38	J15	J15	ARS2	NM_015908	1.24047	1.32	1.309	1.28982	1.06749	0.918259	0.862534	0.949427	0.866824	0.923873	0.954927	0.35461	0.535846	0.553858	0.915208	-0.127828	0.0303132
LQ_06	N4	N04	ARSA	NM_000487	1.043	1.04717	1.1287	1.07296	1.06002	0.989935	0.851292	0.967084	0.869565	1.22557	0.70713	0.611916	0.927459	0.589275	0.934089	-0.0983682	0.689005
LQ_02	I10	I10	ARSB	NM_198709	0.820103	0.855157	0.817245	0.830835	1.23003	1.08475	1.11324	1.14267	2.06773	1.31166	1.84559	1.22865	0.71286	1.07659	1.74166	0.800461	0.029774
LQ_17	D21	D21	ARSD	NM_009589	0.871724	0.959323	0.898579	0.909876	1.01949	1.00274	1.04205	1.02142	1.62184	1.2758	1.50735	1.34494	1.1257	1.47059	1.46833	0.554175	0.0100206
LQ_12	G6	G06	ARSE	NM_000047	0.808179	0.725499	0.798718	0.777465	1.03748	1.05268	1.02061	1.03692	1.56627	1.43455	1.1771	1.26506	1.19546	1.07009	1.39264	0.47782	0.0263961
LQ_01	F21	F21	ARSF	NM_004042	0.548734	0.629599	0.585317	0.587883	1.33145	1.26108	1.19999	1.26418	1.25874	1.6696	1.49829	1.02564	0.966608	0.984589	1.47554	0.561245	0.0162487
LQ_14	F5	F05	ARSG	NM_014960	0.949232	0.986445	0.951494	0.96239	1.02855	1.08913	1.13828	1.08532	1.21348	1.06383	1.31998	1.16854	0.70922	1.27447	1.1991	0.26195	0.0552354
LQ_12	J20	J20	ARSH	NM_001011719	1.08082	0.920642	1.01111	1.00419	0.990624	0.98425	0.979015	0.98463	1.62162	0.800754	1.01437	1.26126	0.659444	0.929839	1.14558	0.196081	0.585637
LQ_10	I4	I04	ARSI	NM_001012301	1.07326	1.12984	1.3521	1.18507	0.927812	0.879508	0.838745	0.882022	1.54609	1.84838	2.2279	0.933489	1.1251	1.53397	1.87412	0.906217	0.0114068
LQ_05	B11	B11	ARSJ	NM_024590	0.998889	0.919893	1.00071	0.973164	0.936967	1.16295	0.972009	1.02398	1.44605	0.870827	1.02983	1.03819	0.435414	0.887784	1.11557	0.15778	0.537322
LQ_16	E21	E21	ARSK	NM_198150	1.05176	1.03936	0.96878	1.01997	0.886126	0.849617	0.909663	0.881802	1.67256	1.13601	1.34273	1.38308	0.978227	0.973481	1.38377	0.468601	0.0699767
LQ_01	O12	O12	ART1	NM_004314	0.889997	0.987828	0.820596	0.899474	1.34987	1.24857	1.2091	1.26918	0.919805	0.812097	0.977099	0.66111	0.476057	0.671756	0.903	-0.147201	0.115393
LQ_05	H14	H14	ART3	NM_001179	0.644815	0.629506	0.720327	0.664883	1.01303	1.01703	1.00583	1.01196	1.78059	1.32556	0.98668	1.2062	0.795334	0.641342	1.36427	0.448134	0.188407
LQ_12	M20	M20	ART4	NM_021071	1.2444	1.16826	1.13205	1.18157	0.948719	0.947325	0.971784	0.955943	1.44757	1.63326	2.07626	1.17371	1.3363	1.62325	1.71903	0.781594	0.0182132
LQ_06	F6	F06	ART5	NM_053017	1.03997	0.978495	0.950449	0.989639	0.964406	0.954409	1.00048	0.973098	1.06589	1.13435	0.839748	0.710594	0.957107	0.629811	1.01333	0.0191036	0.888208
LQ_38	L22	L22	ARTN	NM_057160	0.607283	0.58878	0.61775	0.604604	1.32198	1.13835	1.08255	1.18096	2.77666	3.10688	2.95427	2.01207	2.44408	2.46864	2.94594	1.55873	3.41e-05
LQ_50_01	C12	C12	ARV1	NM_022786	1.03436	1.04606	1.02847	1.0363	1.0214	1.05484	1.04383	1.04003	1.4764	1.43304	1.35747	1.00185	1.06826	1.01145	1.4223	0.508229	0.000263143
LQ_49_01	G8	G08	ARVCF	NM_001670	0.946972	0.955798	0.87651	0.926427	0.835012	0.892166	0.877505	0.868228	1.10159	1.08108	0.980092	0.887393	0.840841	0.85758	1.05425	0.0762235	0.222018
LQ_16	J11	J11	ARX	NM_139058	1.06563	1.16235	1.14439	1.12412	0.956505	0.871809	0.897159	0.908491	1.36508	1.41084	1.47769	1.20635	1.32619	1.25036	1.41787	0.503724	0.000216057
LQ_09	E18	E18	AS3MT	NM_020682	0.852887	0.981626	0.840605	0.891706	1.08048	1.08912	1.13965	1.10308	1.48377	1.01523	1.6263	1.051	0.729695	1.24567	1.3751	0.459536	0.111934
LQ_16	B18	B18	ASAH1	NM_177924	0.45839	0.457527	0.502764	0.472894	1.32018	1.33349	1.28051	1.31139	2.80443	3.51254	4.52781	2.21402	3.01075	3.4282	3.61493	1.85397	0.00639003
LQ_02	I4	I04	ASAH2	NM_019893	0.952077	1.00195	1.10231	1.01878	1.1032	0.954969	0.961416	1.00653	1.29066	1.6549	1.66477	0.82602	1.02215	0.935006	1.53678	0.619906	0.0120552
LQ_54	H22	H22	ASAH2B	NM_001079516	0.85013	0.901873	0.904751	0.885585	1.06163	1.08023	1.06126	1.06771	1.45001	1.0633	1.49693	0.890359	0.766568	1.10429	1.33675	0.418729	0.0703688
LQ_06	N9	N09	ASAH3	NM_133492	0.552906	0.615678	0.619554	0.596046	1.00337	0.866004	0.91017	0.926515	1.27582	1.01408	1.18089	1.15431	0.84507	0.912507	1.15693	0.210304	0.109518
LQ_62_01	C4	C04	ASAH3L	NM_001010887	0.797804	0.747094	0.769893	0.771597	1.10855	1.07618	0.977636	1.05412	1.26147	1.36728	1.34228	0.860092	1.17869	1.16331	1.32368	0.404551	0.000533164
LQ_36	H19	H19	ASAM	NM_024769	1.27211	1.1993	1.09768	1.1897	0.905141	0.960583	0.99749	0.954404	1.31508	1.27422	1.27131	1.18089	1.03531	0.982375	1.28687	0.363868	3.48e-05
LQ_64_01	E15	E15	ASAP1	NM_018482	1.04805	0.998785	1.07011	1.03898	0.968768	1.04697	0.949263	0.988334	1.06968	1.00395	1.07771	0.794621	0.608458	0.737379	1.05045	0.0710055	0.0969509
LQ_36	G15	G15	ASAP2	NM_003887	1.22328	1.12003	1.04408	1.12913	0.890562	0.959869	0.948822	0.933084	1.11638	0.795907	1.39733	0.697739	0.59693	0.972053	1.10321	0.141702	0.584463
LQ_30	I20	I20	ASAP3	NM_017707	0.81103	0.856557	0.646182	0.771256	1.02807	1.18084	1.36739	1.1921	0.773445	0.75188	1.15385	0.547857	0.410116	0.769231	0.893057	-0.163176	0.458665
LQ_27	G17	G17	ASB1	NM_001040445	0.962555	0.996989	0.904889	0.954811	0.932277	0.894171	0.942436	0.922961	0.948022	1.24161	1.30976	0.719189	0.939597	1.01506	1.16646	0.222141	0.208008
LQ_27	G18	G18	ASB10	NM_080871	0.909377	0.974239	0.807704	0.897107	1.03728	0.973492	1.08688	1.03255	3.11419	2.36951	4.18195	2.38754	1.68269	3.48496	3.22188	1.6879	0.0134308
LQ_27	D14	D14	ASB11	NM_001012428	0.900252	1.00401	0.932444	0.94557	0.94356	0.864021	0.908119	0.905233	1.39811	1.4995	1.36638	0.978679	1.26624	1.01684	1.42133	0.507243	0.000465893
LQ_27	D6	D06	ASB12	NM_130388	1.13688	1.1626	1	1.09982	0.948937	0.921004	0.963721	0.944554	1.07944	1.55396	1.6	0.747301	1.03597	1.15556	1.41113	0.496852	0.0688696
LQ_27	B8	B08	ASB13	NM_024701	0.769037	0.957511	0.806222	0.844257	1.11924	0.995879	1.05942	1.05818	0.900164	1.43256	1.39655	0.736498	1.04822	0.992282	1.24309	0.313932	0.229947
LQ_27	E9	E09	ASB14	NM_130387	0.688798	0.705922	0.635556	0.676758	0.837456	0.763212	0.83078	0.810483	1.27912	0.995261	1.11888	1.05071	0.805687	0.932401	1.13109	0.177711	0.185873
LQ_27	G9	G09	ASB15	NM_080928	1.09377	1.18769	1.09867	1.12671	1.01366	1.00111	1.02185	1.01221	1.26582	1.12676	1.34844	0.805524	0.901408	0.970874	1.24701	0.318469	0.0187961
LQ_27	C10	C10	ASB16	NM_080863	0.733166	0.835731	0.698963	0.755953	1.0735	1.01477	1.10085	1.06304	1.24464	1.32106	1.18694	0.987124	1.20096	0.890208	1.25088	0.322942	0.00295838
LQ_27	F18	F18	ASB17	NM_080868	1.06734	1.0445	1.064	1.05861	0.92174	0.927344	0.881754	0.91028	1.0908	1.15311	1.42022	0.884434	0.992953	1.1139	1.22138	0.288507	0.093579
LQ_27	E21	E21	ASB18	NM_212556	1.02926	0.953496	1.00859	0.997117	0.962789	0.976108	0.929965	0.956287	0.764292	1.29825	1.0282	0.611434	1.05263	0.910693	1.03025	0.0429898	0.854
LQ_27	G21	G21	ASB2	NM_016150	0.942102	0.842088	0.887704	0.890631	0.955391	0.990551	1.0285	0.991479	1.2358	1.43027	0.934579	1.0688	1.27135	0.801068	1.20022	0.263298	0.2373
LQ_27	F20	F20	ASB3	NM_016115	0.775016	0.801606	0.686519	0.75438	1.04274	1.04379	1.10209	1.06288	1.82704	1.33556	2.28744	1.58343	0.959933	1.94217	1.81668	0.861304	0.0410813
LQ_28	N11	N11	ASB4	NM_016116	1.03352	0.876896	0.886768	0.932395	0.946418	1.13634	1.03709	1.03995	0.912162	1.18684	1.32712	0.608108	0.847745	0.932568	1.14204	0.191614	0.308552
LQ_27	E15	E15	ASB5	NM_080874	0.808055	0.814319	0.814222	0.812199	1.03943	0.978674	1.01794	1.01202	1.44081	1.47905	0.982533	1.20717	1.27362	0.946143	1.3008	0.379395	0.132406
LQ_27	E10	E10	ASB6	NM_017873	0.947137	1.0716	0.903111	0.973948	1.04476	0.986103	1.0458	1.02556	1.06312	0.967843	1.11549	0.863787	0.84296	0.853018	1.04882	0.068763	0.321802
LQ_27	G3	G03	ASB7	NM_024708	0.820013	0.892606	0.790222	0.83428	1.19598	1.08663	1.16936	1.15066	0.959325	1.68666	1.16235	0.729087	1.46177	0.937383	1.26945	0.344198	0.281585
LQ_27	E16	E16	ASB8	NM_024095	0.886721	0.934761	0.844741	0.888741	0.95026	0.92148	0.953823	0.941854	0.958126	1.25268	1.05226	0.780696	0.930565	0.736584	1.08769	0.121269	0.369799
LQ_27	D8	D08	ASB9	NM_024087	1.03619	1.10505	1.00444	1.04856	1.01178	1.02776	1.09474	1.04476	1.67021	1.84681	1.82891	1.2147	1.08992	1.23894	1.78197	0.833477	0.000153855
LQ_63_01	K16	K16	ASCC1	NM_015947	0.950595	0.932116	0.847319	0.91001	1.04127	1.0149	1.03877	1.03165	1.66827	1.47874	1.17984	1.09079	1.03512	0.715052	1.44228	0.528354	0.0358411
LQ_58	E11	E11	ASCC2	NM_032204	1.08148	1.1768	1.1275	1.12859	0.951569	1.01618	0.923325	0.963691	0.677249	0.675676	0.774246	0.592593	0.457075	0.570497	0.709057	-0.496027	0.000871312
LQ_13	O9	O09	ASCC3	NM_022091	0.889366	0.975701	0.934843	0.933303	1.37841	1.0866	1.08787	1.1843	1.15539	0.784314	0.612445	0.825277	0.514706	0.514454	0.850715	-0.233251	0.404191
LQ_11	K19	K19	ASCL1	NM_004316	0.865769	0.916046	0.838696	0.873504	1.11936	0.921508	0.990689	1.01052	2.9689	2.0316	2.79023	2.59189	1.85102	2.59093	2.59691	1.3768	0.00513024
LQ_62_01	I4	I04	ASCL2	NM_005170	0.187557	0.653399	0.664829	0.501929	1.01276	1.03586	0.950513	0.999712	3.65854	3.39623	2.43523	2.19512	2.96496	1.81347	3.16333	1.66145	0.0043456
LQ_43_01	D19	D19	ASCL3	NM_020646	1.22248	1.27719	1.18418	1.22795	0.903277	0.97783	0.932351	0.937819	0.736377	0.938967	0.69081	0.568062	0.597525	0.502407	0.788718	-0.342418	0.0503167
LQ_39	D20	D20	ASCL4	NM_203436	0.854441	0.798478	0.841103	0.831341	0.976339	0.975191	0.942661	0.96473	0.844496	1.22963	1.28129	0.436808	0.522595	0.68534	1.11847	0.16153	0.438398
LQ_04	J18	J18	ASF1A	NM_014034	0.914439	1.05668	0.876734	0.949283	1.13185	0.755492	1.23807	1.04181	1.83236	2.05184	1.14096	1.4425	1.65587	0.883327	1.67505	0.744207	0.0697221
LQ_62_01	O8	O08	ASF1B	NM_018154	1.39296	1.09898	1.13365	1.20853	1.07538	1.12238	0.949597	1.04912	1.51067	1.57051	1.30659	1.08374	1.12179	1.06351	1.46259	0.548529	0.00442126
LQ_05	D15	D15	ASGR1	NM_001671	0.547037	0.462617	0.554371	0.521342	0.812765	0.883474	0.927123	0.874454	2.23426	3.4632	1.73077	1.89573	2.81385	1.21795	2.47608	1.30806	0.0455214
LQ_06	I16	I16	ASGR2	NM_080914	0.747733	0.788415	0.824742	0.786963	1.03688	1.01886	1.06228	1.03934	1.21294	1.36384	1.08871	0.898473	1.09987	0.846774	1.22183	0.289041	0.0493797
LQ_06	O4	O04	ASH1L	NM_018489	0.550218	0.667707	0.660126	0.626017	1.08576	1.01454	0.983536	1.02794	1.15995	1.81818	1.8136	0.610501	1.45455	1.46096	1.59724	0.675586	0.0523619
LQ_35	F12	F12	ASH2L	NM_004674	1.08062	1.03219	1.08377	1.06553	1.01327	1.08892	0.956557	1.01958	1.24344	1.00143	1.00575	0.939486	0.801144	0.91954	1.08354	0.11575	0.355111
LQ_44_01	E20	E20	ASIP	NM_001672	0.843163	0.841551	0.852751	0.845822	0.916433	0.945117	0.963932	0.941827	1.78795	1.64785	1.64453	0.878294	1.19011	0.85389	1.69344	0.75996	0.000125584
LQ_12	L14	L14	ASL	NM_000048	0.609056	0.573287	0.560256	0.580866	0.975063	0.982895	0.968052	0.975337	3.59712	3.47958	3.20366	2.71783	3.10136	2.51716	3.42679	1.77686	3.15e-05
LQ_02	E12	E12	ASMT	NM_004043	0.787171	0.764935	0.810206	0.787438	1.27083	1.20863	1.17609	1.21852	1.0615	1.68951	1.08594	0.905401	1.30698	0.868756	1.27899	0.355002	0.245907
LQ_13	H8	H08	ASMTL	NM_004192	0.958512	0.947196	0.936229	0.947313	1.26671	0.930974	0.881325	1.02634	0.957944	1.11216	1.06143	0.607477	0.709891	0.677507	1.04384	0.061907	0.388662
LQ_12	J21	J21	ASNA1	NM_004317	1.21081	1.15872	1.16496	1.17816	0.942997	0.911215	0.959151	0.937788	1.00523	1.08533	1.06383	0.844391	0.785928	0.843727	1.05146	0.0723969	0.0979838
LQ_14	D4	D04	ASNS	NM_001673	0.948379	1.0258	0.975314	0.983164	1.02549	1.05505	1.09293	1.05782	1.7094	1.61978	1.15453	1.4395	1.3214	0.976909	1.49457	0.57973	0.0452046
LQ_02	K18	K18	ASNSD1	NM_019048	0.972229	0.963667	1.04022	0.992039	1.13677	0.985308	0.88337	1.00182	1.13751	1.23988	0.918318	0.808898	0.910931	0.700822	1.09857	0.135626	0.357378
LQ_03	G11	G11	ASPA	NM_000049	0.679398	0.783744	0.904838	0.789326	1.29349	1.12623	0.97509	1.1316	0.963701	1.09994	1.17509	0.738837	0.817096	0.822562	1.07958	0.110464	0.267756
LQ_16	G11	G11	ASPH	NM_020164	0.991881	1.00459	0.935935	0.977469	0.996687	0.948688	1.03019	0.991855	1.77353	1.66503	1.56359	1.56889	1.27326	1.35511	1.66738	0.737587	0.000386846
LQ_61_01	K18	K18	ASPHD1	NM_181718	0.51306	0.349305	0.422837	0.428401	1.28842	1.54507	1.61388	1.48246	9.49848	7.01571	7.36498	8.1307	6.0733	6.13748	7.95972	2.99272	0.000855022
LQ_03	I7	I07	ASPHD2	NM_020437	0.955914	0.985961	1.11536	1.01908	1.14803	1.08171	0.952511	1.06075	0.936073	1.09918	1.31077	0.6621	0.7994	0.881792	1.11534	0.157484	0.347553
LQ_42_01	H9	H09	ASPM	NM_018136	1.1222	1.25357	1.1205	1.16542	0.94843	0.851888	0.920125	0.906814	1.19539	0.935006	1.13082	0.608563	0.478905	0.643016	1.08707	0.120449	0.328368
LQ_49_01	I13	I13	ASPN	NM_017680	0.917125	0.888634	0.852617	0.886126	0.97357	1.00114	0.997396	0.990702	0.947867	1.74419	1.16499	0.695103	1.42119	1.00756	1.28568	0.362532	0.295649
LQ_25	N14	N14	ASPRV1	NM_152792	1.05023	1.01823	1.00652	1.02499	1.04938	1.04137	1.01487	1.03521	0.932058	1.06032	0.878613	0.686779	0.636192	0.508671	0.956997	-0.0634137	0.469777
LQ_30	J17	J17	ASPSCR1	NM_024083	1.04496	1.21282	0.883416	1.04706	0.930008	0.904276	1.09038	0.974889	0.975488	1.27927	0.946292	0.6003	0.796524	0.485934	1.06702	0.0935807	0.563193
LQ_07	N4	N04	ASRGL1	NM_025080	0.860493	0.882577	0.912792	0.885287	1.13622	1.30812	1.25809	1.23414	0.96585	1.26078	1.53707	0.689893	0.928998	1.3261	1.25457	0.327191	0.197579
LQ_08	J4	J04	ASS1	NM_000050	0.958079	0.929694	0.934897	0.94089	0.955635	1.00671	1.01273	0.991692	0.972349	1.01445	1.1606	0.66849	0.860744	0.690088	1.04913	0.0691977	0.437634
LQ_61_01	C8	C08	ASTE1	NM_014065	1.10721	1.00622	0.833564	0.982331	0.884563	1.10529	1.16302	1.05096	1.40845	1.05416	1.28684	1.23239	0.87241	0.996264	1.24982	0.321718	0.0740688
LQ_11	O20	O20	ASTL	NM_001002036	0.923297	0.905294	0.941914	0.923501	1.07518	0.993637	1.02174	1.03019	1.2373	0.639561	1.2866	0.927972	0.502513	1.10914	1.05449	0.0765402	0.806249
LQ_59	L3	L03	ASTN1	NM_207108	0.849359	0.93409	0.900629	0.894693	1.06377	1.01252	1.07472	1.05034	1.0566	0.88785	1.15635	0.830189	0.67757	0.410584	1.0336	0.047679	0.690143
LQ_36	D17	D17	ASTN2	NM_198188	0.826562	0.765043	0.806533	0.799379	1.00849	1.05415	1.0511	1.03791	0.908715	1.04037	0.825796	0.826105	0.873908	0.668502	0.924959	-0.112538	0.295933
LQ_48_01	E4	E04	ASXL1	NM_015338	0.816836	0.894695	0.962162	0.891231	0.998836	0.987157	0.930387	0.972127	1.36768	1.37766	0.620934	0.763359	0.868524	0.473093	1.12209	0.166191	0.651605
LQ_32	N11	N11	ASXL2	NM_018263	0.90921	0.803071	0.787241	0.833174	1.03493	1.09058	1.11109	1.07887	1.68822	0.712411	1.18017	1.40086	0.63742	0.983478	1.1936	0.25532	0.529793
LQ_59	N9	N09	ASZ1	NM_130768	0.78953	0.763859	0.741376	0.764921	1.10914	1.16704	1.29672	1.19097	1.08254	1.54286	1.37548	0.920162	1.25714	1.725	1.33363	0.415354	0.0682003
LQ_03	K4	K04	ATAD1	NM_032810	0.98385	1.01256	1.00718	1.0012	1.06555	1.04556	1.03701	1.04937	1.19787	0.778399	1.346	0.79858	0.53515	0.976511	1.10742	0.147207	0.561717
LQ_13	N14	N14	ATAD2	NM_014109	0.828326	0.876168	0.819316	0.84127	1.17602	0.86179	0.844819	0.960876	1.02828	0.968829	1.03135	0.664096	0.673968	0.618812	1.00949	0.0136217	0.66532
LQ_44_01	I10	I10	ATAD3A	NM_018188	0.571277	0.567283	0.623517	0.587359	1.12089	1.13092	1.09071	1.11417	1.48148	1.40335	1.25433	1.01852	1.22227	0.735294	1.37972	0.464374	0.00468506
LQ_46_01	J15	J15	ATAD3B	NM_031921	0.964403	0.922959	0.905175	0.930846	0.955212	0.998032	1.0746	1.00928	1.10733	1.24378	1.30586	0.738217	0.690989	0.957632	1.21899	0.285686	0.0202155
LQ_53	H22	H22	ATAD3C	NM_001039211	0.854319	0.910009	0.828213	0.86418	1.39023	0.994109	0.996621	1.12699	1.3517	1.31181	1.13729	0.961788	0.983855	0.704035	1.26693	0.341339	0.0154198
LQ_54	E19	E19	ATAD4	NM_024320	0.943339	0.967217	0.992007	0.967521	0.936634	1.02141	0.986979	0.981675	1.05456	1.03758	1.29812	0.687758	0.737837	0.917637	1.13009	0.176436	0.197059
LQ_65_01	N11	N11	ATAD5	NM_024857	0.671049	0.709039	0.742829	0.707639	1.03093	0.950661	1.00263	0.994741	1.39312	1.66667	1.55348	1.17545	1.12613	1.1984	1.53776	0.620828	0.00247498
LQ_47_01	M18	M18	ATCAY	NM_033064	1.00923	1.02698	1.04033	1.02552	1.03476	1.01592	0.933391	0.994691	0.645856	0.957854	0.791701	0.430571	0.711549	0.546001	0.79847	-0.324689	0.0890167
LQ_13	D10	D10	ATE1	NM_001001976	0.66762	0.675234	0.639094	0.660649	1.29102	0.945139	0.934223	1.05679	0.878349	0.971503	0.991807	0.527009	0.690846	0.668392	0.947219	-0.0782295	0.205311
LQ_13	N21	N21	ATF1	NM_005171	0.905579	0.839252	0.861368	0.868733	1.36765	1.01345	0.985379	1.12216	1.1583	0.964088	1.12228	0.868726	0.602555	0.748188	1.08156	0.11311	0.243324
LQ_05	J16	J16	ATF2	NM_001880	1.18963	1.10915	1.2253	1.17469	1.00198	0.965554	0.910162	0.959233	2.80199	1.95606	1.88515	2.30386	1.17364	1.01508	2.2144	1.14692	0.0145708
LQ_03	G6	G06	ATF3	NM_001030287	0.953077	1.1101	1.08533	1.0495	1.10738	0.967509	0.953507	1.00946	0.870163	1.17595	0.979672	0.618273	0.77657	0.612295	1.00859	0.012346	0.928078
LQ_13	O11	O11	ATF4	NM_182810	0.439676	0.429439	0.46488	0.444665	1.28384	0.940846	0.944596	1.05643	0.966525	1.07401	0.824305	0.565771	0.677095	0.565238	0.954948	-0.0665059	0.567055
LQ_15	D13	D13	ATF5	NM_012068	0.816252	0.853214	0.916399	0.861955	1.04079	0.973717	0.957654	0.99072	2.55993	2.42779	1.52047	1.62536	1.92549	1.36452	2.1694	1.1173	0.0231796
LQ_11	L22	L22	ATF6	NM_007348	0.638923	0.722498	0.679482	0.680301	1.16329	0.993494	1.04548	1.06742	1.21328	1.60275	1.23001	1.02171	1.48827	0.922509	1.34868	0.431549	0.0517555
LQ_17	N15	N15	ATF6B	NM_004381	0.801034	0.862851	0.849356	0.837747	0.978291	0.957796	0.973811	0.969966	1.46362	1.5436	1.36134	1.29143	1.25156	1.12797	1.45619	0.542195	0.000982994
LQ_02	M18	M18	ATF7	NM_006856	0.878348	0.895879	1.01207	0.928765	1.26442	1.08461	0.967596	1.10554	2.01455	1.71475	2.65772	1.11919	1.00708	1.14257	2.12901	1.09018	0.015364
LQ_08	O13	O13	ATF7IP	NM_018179	0.820961	0.735925	0.753372	0.770086	1.0353	1.10199	1.07156	1.06962	0.921986	0.854369	1.5181	0.673759	0.737864	1.08992	1.09815	0.135077	0.665828
LQ_48_01	O15	O15	ATF7IP2	NM_024997	0.844635	0.851286	0.92091	0.872277	1.0821	1.10913	1.08372	1.09165	0.861273	0.786906	0.741427	0.584436	0.598048	0.586963	0.796536	-0.328189	0.00432653
LQ_41_01	H18	H18	ATG10	NM_031482	0.667971	0.662985	0.666214	0.665723	1.12728	1.11333	1.18209	1.1409	1.30989	1.6661	0.985724	1.03413	1.12207	0.7138	1.32057	0.401163	0.178104
LQ_01	K17	K17	ATG12	NM_004707	1.13124	1.20194	1.12478	1.15265	1.02956	1.09841	0.944984	1.02432	0.949796	0.667434	0.623747	0.520127	0.345224	0.378703	0.746992	-0.420835	0.068503
LQ_31	M13	M13	ATG16L1	NM_198890	1.05104	0.986806		1.01892	0.946344	1.02375		0.985048	1.6604	0.995025		1.31579	0.746269		1.32771	0.408943	0.278055
LQ_56	H3	H03	ATG16L2	NM_033388	1.04434	1.03494	1.03672	1.03867	1.0624	0.978554	0.977421	1.00613	1.11294	0.976645	0.778051	0.824402	0.679406	0.511876	0.95588	-0.0650989	0.673526
LQ_37	K7	K07	ATG2A	NM_015104	0.768692	0.900314	0.900191	0.856399	1.03538	0.969628	0.953889	0.986299	1.49362	1.29235	1.55863	1.20219	1.01292	1.23982	1.4482	0.534261	0.00501848
LQ_38	D20	D20	ATG2B	NM_018036	0.855327	0.893171	0.921	0.889833	1.23032	1.00383	0.975457	1.06987	0.971429	1.33807	0.895765	0.571429	0.928454	0.570033	1.06842	0.0954792	0.642718
LQ_25	G3	G03	ATG4A	NM_178270	0.918856	0.941219	0.950896	0.93699	1.11348	0.970143	1.01441	1.03268	1.20549	1.50395	0.83211	0.58873	0.713739	0.440529	1.18052	0.239421	0.405542
LQ_26	J4	J04	ATG4B	NM_013325	1.00271	0.983681	0.960543	0.982311	1.02049	1.06455	0.996388	1.02714	1.31757	1.65902	1.57739	1.08108	1.37663	1.21591	1.51799	0.602165	0.00732465
LQ_25	G21	G21	ATG4C	NM_032852	0.517517	0.519434	0.498487	0.511813	1.51698	1.29925	1.32221	1.37948	2.19014	1.57044	1.82073	1.89149	1.24711	1.12045	1.86044	0.895642	0.00877284
LQ_25	H15	H15	ATG4D	NM_032885	1.13756	1.09693	1.06749	1.10066	0.920514	0.932017	0.923527	0.925353	1.06431	0.831146	0.89383	0.701993	0.459318	0.545019	0.929763	-0.105066	0.370392
LQ_11	O10	O10	ATG5	NM_004849	0.779682	0.844913	0.872127	0.832241	1.13905	1.02707	1.03446	1.06686	3.40136	2.69212	2.34787	2.87807	2.20264	1.91663	2.81378	1.49251	0.0042639
LQ_17	N4	N04	ATG7	NM_006395	0.815517	0.805256	0.723489	0.78142	0.984827	1.02225	1.02975	1.01228	1.98732	1.43049	1.46119	1.7759	1.11757	1.18721	1.62633	0.70162	0.0256784
LQ_29	H14	H14	ATG9A	NM_024085	0.698522	0.672818	0.697696	0.689679	1.31427	1.24976	1.29397	1.286	1.55148	1.48258	1.07817	1.16361	1.11193	0.774933	1.37074	0.454958	0.0659706
LQ_31	C3	C03	ATG9B	NM_173681	1.21271	1.16539		1.18905	1.02209	1.01641		1.01925	1.4662	1.21116		0.868857	0.816219		1.33868	0.420811	0.0377296
LQ_05	G13	G13	ATHL1	NM_025092	0.815556	0.802069	0.891258	0.836294	1.02192	1.03665	0.972717	1.01043	1.63488	0.957137	1.19617	0.817439	0.707449	0.757576	1.26273	0.336545	0.256138
LQ_06	I11	I11	ATIC	NM_004044	0.759489	0.818245	0.778517	0.785417	1.0515	1.03791	1.12946	1.07296	1.28262	1.48368	0.982486	0.663423	1.27173	0.768902	1.24959	0.32146	0.161682
LQ_10	D14	D14	ATL1	NM_181598	1.09643	1.02149	1.0479	1.05527	1.00859	0.952831	0.993467	0.984964	1.3992	0.977778	1.83789	1.02798	0.8	1.13101	1.40496	0.490525	0.178256
LQ_34	M11	M11	ATL2	NM_001135673	0.768342	0.703203	0.691486	0.72101	1.08473	1.17163	1.13739	1.13125	1.13775	1.29545	1.04498	0.853312	1.12829	0.81781	1.15939	0.213367	0.0947231
LQ_51	D9	D09	ATL3	NM_015459	0.932824	0.864668	0.92503	0.907507	1.00148	1.0176	0.864683	0.961255	1.32731	1.3269	0.574346	0.93194	0.995175	0.446713	1.07618	0.105926	0.776553
LQ_19	E3	E03	ATM	NM_138292	0.991771	1.05293	1.0213	1.022	1.00009	1.00565	0.971852	0.99253	1.2987	1.37432	1.53846	0.757576	1.19349	1.09402	1.40383	0.489366	0.00466272
LQ_66_01	G18	G18	ATMIN	NM_015251	0.815931	0.87147	0.740864	0.809422	1.01483	0.964662	1.06324	1.01425	1.6725	1.89944	1.58989	1.28355	1.60149	1.18223	1.72061	0.782921	0.00146684
LQ_10	E4	E04	ATN1	NM_001940	0.850344	0.920702	1.10074	0.957262	1.11923	1.00172	0.929757	1.0169	1.98822	1.41354	1.92912	1.69367	1.01907	1.3459	1.77696	0.829411	0.0130833
LQ_41_01	O3	O03	ATOH1	NM_005172	1.09855	0.988503	1.08945	1.05883	1.12617	1.11959	1.05442	1.10006	0.754559	0.661345	0.831428	0.419199	0.4561	0.457285	0.749111	-0.416749	0.00697258
LQ_29	O14	O14	ATOH7	NM_145178	0.82266	0.859352	0.792666	0.824892	1.22514	1.2048	1.24947	1.22647	1.10778	0.986651	0.711744	0.868263	0.609402	0.652432	0.935393	-0.0963553	0.610699
LQ_41_01	G7	G07	ATOH8	NM_032827	1.0677	1.00203	1.03555	1.03509	0.927702	0.928481	1.01654	0.957574	0.905758	0.539933	0.634157	0.582273	0.314961	0.415482	0.693283	-0.528485	0.0489676
LQ_51	D4	D04	ATOX1	NM_004045	0.558746	0.587223	0.581169	0.575713	1.20755	1.20736	1.03679	1.15056	1.13154	1.73179	1.82834	1.03725	1.42096	1.21889	1.56389	0.645141	0.0608707
LQ_11	D21	D21	ATP10A	NM_024490	0.940024	1.00207	1.04722	0.996438	1.06045	0.878889	0.905325	0.948221	1.5625	1.52703	1.23703	1.12847	1.23813	1.03751	1.44219	0.528259	0.012752
LQ_02	J17	J17	ATP10B	XM_940711	1.04153	1.01049	1.06963	1.04055	1.19263	1.06604	0.957973	1.07221	1.03823	1.01351	0.775558	0.707881	0.675676	0.634548	0.942432	-0.0855389	0.529589
LQ_03	G22	G22	ATP10D	NM_020453	0.756656	0.848276	0.920521	0.841818	1.23211	1.12574	0.994658	1.1175	1.18258	1.10337	1.18394	0.980675	0.813008	0.924054	1.15663	0.209928	0.00417825
LQ_08	H17	H17	ATP11A	NM_032189	0.903057	0.895399	0.889736	0.896064	1.04443	1.0612	1.09909	1.06824	0.773694	0.829876	1.15359	0.644745	0.542611	0.823995	0.919054	-0.121778	0.531688
LQ_14	M19	M19	ATP11B	NM_014616	0.983788	0.879755	0.951927	0.93849	0.976677	1.02197	1.09222	1.03029	0.693842	2.38569	1.77434	0.607112	1.59046	1.50136	1.61796	0.694172	0.279646
LQ_07	D22	D22	ATP11C	NM_001010986	0.995844	1.0451	0.993398	1.01145	0.976411	0.984094	1.04174	1.00075	1.13264	1.0367	1.2185	0.804769	0.728495	0.941567	1.12928	0.175404	0.0695273
LQ_12	I19	I19	ATP12A	NM_001676	0.943525	0.844319	0.846154	0.877999	1.0256	1.03714	1.05767	1.04014	1.28999	1.28403	1.56566	1.13519	1.12994	1.56566	1.37989	0.464554	0.0149837
LQ_10	K6	K06	ATP13A1	NM_020410	1.04853	0.890738	0.934321	0.957863	1.0179	1.0191	1.32592	1.12097	1.64228	1.56303	2.11416	1.28397	1.1213	1.21564	1.77316	0.826322	0.0108699
LQ_05	B20	B20	ATP13A2	NM_022089	0.482963	0.462617	0.532694	0.492758	1.08613	1.20319	1.14009	1.14314	6.05828	4.40115	4.33622	5.3681	3.24675	3.13542	4.93189	2.30214	0.00221873
LQ_17	J4	J04	ATP13A3	XM_931948	0.693793	0.771058	0.74331	0.736054	1.06316	1.02926	1.04967	1.04736	1.83897	1.72736	1.06667	1.68986	1.49393	0.888889	1.54433	0.626981	0.0868074
LQ_17	C3	C03	ATP13A4	NM_032279	1.04207	1.07163	0.989428	1.03438	0.778769	0.967939	0.760807	0.835838	1.45599	1.20927	1.40234	1.09199	1.00773	1.06845	1.35587	0.439215	0.00896954
LQ_02	D12	D12	ATP13A5	NM_198505	1.03588	1.04901	1.1096	1.06483	0.775366	1.04619	0.977918	0.933158	1.56584	1.97583	2.12959	0.688019	1.16225	1.15541	1.89042	0.918704	0.00611937
LQ_09	G17	G17	ATP1A1	NM_001001586	0.770103	0.909685	0.793485	0.824424	0.869936	0.948256	1.01748	0.945223	1.23245	1.12975	1.02639	1.12975	0.924341	0.843109	1.12953	0.175726	0.0950025
LQ_15	J5	J05	ATP1A2	NM_000702	1.00365	1.18929	1.14577	1.1129	1.00532	0.908787	0.929993	0.948034	1.38797	1.17117	1.40318	0.991408	0.960961	1.24727	1.32077	0.401384	0.0128378
LQ_06	M13	M13	ATP1A3	NM_152296	0.981525	0.917447	0.95444	0.951137	1.02335	1.01833	1.06601	1.0359	1.30048	0.982987	1.18467	0.718686	0.680529	0.87108	1.15604	0.209198	0.167823
LQ_07	H18	H18	ATP1A4	NM_001001734	0.979222	1.04949	0.949106	0.992605	0.986429	0.953658	0.978304	0.972797	0.939679	1.33929	1.82609	0.788118	0.948661	1.3913	1.36835	0.452438	0.224026
LQ_12	C21	C21	ATP1B1	NM_001001787	1.43184	1.26453	1.25385	1.31674	0.858166	0.883426	0.933942	0.891845	1.7001	1.44033	1.32924	1.36008	0.994513	1.09066	1.48989	0.575207	0.0111768
LQ_01	O3	O03	ATP1B2	NM_001678	0.862369	0.95491	0.831621	0.882967	1.38113	1.24546	1.27006	1.29888	1.03827	1.0139	0.934016	0.711955	0.608343	0.602591	0.995396	-0.0066571	0.890823
LQ_10	L21	L21	ATP1B3	NM_001679	0.941453	0.875	0.887901	0.901451	1.09813	1.06733	1.11803	1.0945	1.66279	1.66033	1.55729	1.29697	1.3836	1.16796	1.6268	0.702036	5.56e-05
LQ_07	E4	E04	ATP1B4	NM_012069	1.10062	0.787701	0.913067	0.933797	0.916494	1.14578	1.0782	1.04682	1.2945	1.11524	1.0244	0.943905	0.780669	0.572462	1.14471	0.194988	0.142254
LQ_03	F12	F12	ATP2A1	NM_173201	0.714099	0.819704	0.870813	0.801539	1.2189	1.08939	0.929739	1.07935	1.16137	0.721154	1.5873	0.886308	0.510817	1.00733	1.15661	0.2099	0.565074
LQ_01	O20	O20	ATP2A2	NM_001681	1.00333	1.09903	0.986971	1.02978	1.20265	1.10674	1.0167	1.1087	0.662927	0.729927	0.913938	0.331464	0.478228	0.507743	0.768931	-0.379075	0.0369558
LQ_07	I15	I15	ATP2A3	NM_174958	0.840902	0.890483	0.819532	0.850306	1.0521	0.995042	1.02258	1.02324	1.12954	1.08517	1.17489	0.882457	0.75633	1.00705	1.12987	0.176155	0.00741643
LQ_07	N22	N22	ATP2B1	NM_001682	0.770555	0.793265	0.760935	0.774918	0.995536	1.07203	1.10237	1.05665	1.27119	0.812108	1.44613	1.19414	0.664452	1.12075	1.17648	0.234471	0.403424
LQ_16	D13	D13	ATP2B2	NM_001683	0.804804	0.813381	0.790569	0.802918	1.06632	0.995498	1.02006	1.0273	1.30307	1.08871	0.987248	1.00883	0.887097	0.740436	1.12634	0.171645	0.246251
LQ_12	M10	M10	ATP2B3	NM_001001344	1.24537	1.04987	1.05769	1.11765	1.02331	1.08385	1.08461	1.06392	1.56372	1.36307	1.33333	1.17279	1.23916	1.13131	1.42004	0.505934	0.00437909
LQ_12	B21	B21	ATP2B4	NM_001684	1.01217	0.918907	0.967094	0.966058	1.0329	1.06904	1.03718	1.04637	1.5873	1.88768	1.10473	1.2025	1.41576	0.972161	1.52657	0.610295	0.0821213
LQ_02	H16	H16	ATP2C1	NM_001001485	1.0408	0.98732	1.02891	1.01901	1.06374	0.951214	0.885945	0.966968	1.72373	2.46975	2.4432	0.897285	1.03729	0.952846	2.21222	1.1455	0.00770242
LQ_07	G16	G16	ATP2C2	NM_014861	0.674681	0.725915	0.610179	0.670258	1.15529	1.05271	1.18744	1.13181	1.09987	1.33118	1.17223	0.923889	1.00847	0.946799	1.20109	0.264347	0.0422399
LQ_14	G17	G17	ATP4A	NM_000704	1.06399	1.07302	1.15418	1.09706	0.86106	0.93204	0.983266	0.925455	1.60385	2.73024	1.80113	1.0826	1.75224	1.31332	2.04507	1.03215	0.0395789
LQ_08	N9	N09	ATP4B	NM_000705	0.977875	0.883967	0.880059	0.913967	1.06266	1.14364	1.1307	1.11233	1.66716	2.13385	1.93269	1.2206	1.61655	1.56614	1.91123	0.934505	0.00252184
LQ_05	G22	G22	ATP5A1	NM_004046	0.993333	0.986983	1.01812	0.99948	0.955144	0.957512	0.915957	0.942871	1.78971	0.980724	0.837696	1.15585	0.642543	0.628272	1.20271	0.266289	0.531585
LQ_01	L22	L22	ATP5B	NM_001686	0.856997	0.995021	0.923829	0.925282	1.26371	1.11703	1.06413	1.14829	0.716418	0.973033	0.678058	0.537313	0.58382	0.461079	0.78917	-0.341593	0.0850791
LQ_03	G4	G04	ATP5C1	NM_005174	1.01004	1.13103	1.10367	1.08158	0.994681	0.915462	0.914553	0.941566	1.46932	1.48084	1.49326	0.713051	0.762195	0.722543	1.48114	0.566705	2.55e-07
LQ_40	H4	H04	ATP5D	NM_001001975	0.905508	1.02531	0.997706	0.976175	1.10541	1.0307	1.01236	1.04949	0.585391	0.856423	0.893997	0.43268	0.629723	0.561941	0.778604	-0.361039	0.0850281
LQ_08	N12	N12	ATP5E	NM_006886	0.987191	0.935982	0.967155	0.963443	1.07377	1.12001	1.13318	1.10898	1.12061	1.16031	1.39478	0.855205	0.885496	0.909642	1.22523	0.293058	0.0580094
LQ_37	O16	O16	ATP5F1	NM_001688	0.851582	0.988679	1.03476	0.95834	1.02348	0.993328	0.91009	0.975632	1.24959	0.795165	1.14022	0.986518	0.572519	0.770416	1.06166	0.0863173	0.675847
LQ_50_01	K5	K05	ATP5G1	NM_001002027	0.875102	0.980104	0.915138	0.923448	0.978559	0.938786	1.03518	0.984174	1.21533	1.02892	0.837571	1.02836	0.750834	0.658092	1.02727	0.0388219	0.814827
LQ_08	K7	K07	ATP5G2	NM_005176	0.76099	0.731352	0.702933	0.731758	1.2107	1.23973	1.17139	1.20727	1.10941	1.4068	1.66875	0.841622	0.976944	1.25156	1.39499	0.480252	0.0708567
LQ_10	B5	B05	ATP5G3	NM_001689	0.968378	0.970339	0.0177778	0.652165	1.08516	0.984124		1.03464	1.42257	0.998129	0	1.19625	0.810979	0	0.806899	-0.309541	0.670747
LQ_15	O5	O05	ATP5H	NM_001003785	0.742289	0.851786	0.78528	0.793118	0.957721	0.961191	0.92824	0.949051	2.14477	2.43187	1.22839	1.92136	2.09644	0.955414	1.93501	0.95234	0.061555
LQ_51	B17	B17	ATP5I	NM_007100	0.790042	0.77601	0.864227	0.810093	1.12024	1.12482	0.957009	1.06736	1.10037	1.17608	0.922131	0.833611	0.806452	0.546448	1.06619	0.092466	0.428866
LQ_04	H8	H08	ATP5J	NM_001003697	0.974332	1.17079	0.935463	1.02686	1.04368	0.707209	1.11108	0.953991	0.914746	0.974659	0.931356	0.658617	0.779727	0.620904	0.940253	-0.0888785	0.028687
LQ_39	K14	K14	ATP5L	NM_006476	0.726798	0.763132	0.744862	0.744931	1.09431	1.02848	1.04885	1.05721	0.547758	0.739788	0.740242	0.410818	0.514635	0.538358	0.675929	-0.565056	0.00719658
LQ_11	G17	G17	ATP5O	NM_001697	0.827009	0.906534	0.900543	0.878029	1.21926	0.998352	1.09769	1.1051	1.97336	1.55109	1.76334	1.43069	1.04927	1.34571	1.7626	0.817704	0.00332946
LQ_42_01	B21	B21	ATP5S	NM_015684	0.82561	0.983705	0.860621	0.889979	1.06334	0.994865	1.06338	1.04053	0.649926	0.988085	0.635104	0.384047	0.552165	0.259815	0.757705	-0.400292	0.103421
LQ_33	O12	O12	ATP5SL	NM_018035	0.84712	0.861036	0.919097	0.875751	1.09457	1.12992	1.09224	1.10557	1.98915	1.73913	1.43296	1.51899	1.35652	1.05766	1.72041	0.782755	0.0109957
LQ_16	F9	F09	ATP6AP1	NM_001183	0.891746	0.870777	0.839024	0.867182	1.06017	1.0178	1.06524	1.04773	1.55539	1.35593	1.51163	1.2519	1.20527	1.39535	1.47432	0.560045	0.00143179
LQ_38	O16	O16	ATP6AP2	NM_005765	1.25782	1.27293	1.28575	1.27217	1.02254	0.883482	0.847025	0.917683	1.74859	1.09216	1.16663	1.0103	0.632305	0.680537	1.3358	0.4177	0.180933
LQ_05	I16	I16	ATP6V0A1	NM_005177	1.02556	0.934246	1.17413	1.04464	0.902052	0.94206	0.844211	0.896107	2.09462	1.50054	1.21065	1.44456	1.14327	0.635593	1.60194	0.679817	0.0817036
LQ_37	G11	G11	ATP6V0A2	NM_012463	0.938113	1.00503	1.06378	1.00231	0.999704	0.983443	0.96421	0.982453	1.16418	0.68836	0.899281	0.835821	0.375469	0.779376	0.917273	-0.124576	0.580245
LQ_07	M13	M13	ATP6V0A4	NM_130840	0.764322	0.720059	0.672352	0.718911	1.06963	1.0654	1.14413	1.09305	1.47573	0.772672	1.26841	1.16505	0.610004	0.777414	1.17227	0.229306	0.455242
LQ_34	B13	B13	ATP6V0B	NM_001039457	0.788323	0.787247	0.82438	0.799983	1.15685	1.11675	1.14848	1.14069	1.0297	1.2318	1.37195	0.871287	0.933184	0.990854	1.21115	0.27638	0.100702
LQ_31	H13	H13	ATP6V0C	NM_001694	0.946329	0.861307		0.903818	0.962995	1.0578		1.0104	1.07864	1.38938		0.904662	1.06876		1.23401	0.303354	0.13657
LQ_09	H16	H16	ATP6V0D1	NM_004691	0.763248	0.885083	0.821117	0.823149	0.966951	1.09582	1.08717	1.04998	1.24352	1.3019	1.23982	1.10535	1.02041	1.0627	1.26175	0.335422	0.000200901
LQ_10	C8	C08	ATP6V0D2	NM_152565	0.94521	0.890133	0.89679	0.910711	1.03838	0.996156	1.00402	1.01285	0.894336	0.918055	1.48678	0.761842	0.782047	0.991189	1.09973	0.137143	0.633722
LQ_11	C18	C18	ATP6V0E1	NM_003945	0.926561	1.03391	0.973673	0.978049	1.0403	0.874778	0.964352	0.959808	1.84941	1.44	1.80258	1.5852	1.2	1.50215	1.69733	0.763264	0.00572987
LQ_53	O12	O12	ATP6V0E2	NM_001100592	0.858095	0.887282	0.87329	0.872889	1.35334	1.02322	1.00847	1.12834	0.750518	0.72445	0.95018	0.569358	0.465718	0.642013	0.808383	-0.30689	0.0547943
LQ_06	F21	F21	ATP6V1B1	NM_001692	0.546187	0.534166	0.567343	0.549232	1.24907	1.21994	1.29396	1.25432	2.58303	1.68831	1.87573	1.72202	1.49351	1.46542	2.04902	1.03494	0.0182925
LQ_05	E4	E04	ATP6V1B2	NM_001693	0.86037	0.8498	0.901919	0.870696	0.59442	1.00926	1.00436	0.869346	1.03315	1.29615	0.748621	0.731812	0.903378	0.512214	1.02597	0.0369926	0.877476
LQ_12	F13	F13	ATP6V1C1	NM_001007254	1.09688	1.05637	1.0047	1.05265	1.06384	1.02875	1.06058	1.05106	1.5091	1.43678	1.27605	1.1984	1.27258	1.10591	1.40731	0.492941	0.00409263
LQ_14	D3	D03	ATP6V1C2	NM_144583	0.748294	0.797989	0.754006	0.766763	1.16872	1.15162	1.24113	1.18715	1.99544	2.63014	1.49339	1.65336	1.58904	0.919012	2.03966	1.02833	0.0341487
LQ_09	G20	G20	ATP6V1D	NM_015994	1.05247	1.22859	1.04101	1.10736	0.866562	0.872405	0.928244	0.88907	1.32766	0.963245	1.25733	1.22745	0.659062	0.894104	1.18274	0.242139	0.176904
LQ_03	H5	H05	ATP6V1E1	NM_001039367	0.833915	0.850739	0.984848	0.889834	1.19605	1.11175	0.99339	1.1004	0.994504	0.984366	1.45749	0.706621	0.636943	1.10661	1.14545	0.195919	0.404041
LQ_32	M9	M09	ATP6V1E2	NM_080653	0.754082	0.771755	0.790028	0.771955	1.05887	1.10592	1.09532	1.0867	1.34257	1.13149	0.980008	1.16934	0.936403	0.666405	1.15136	0.203334	0.22338
LQ_12	L22	L22	ATP6V1F	NM_004231	1.19085	1.09974	1.24103	1.1772	1.07798	1.06946	1.08326	1.0769	1.55356	2.05047	1.68733	1.30826	1.81388	1.48072	1.76379	0.818675	0.00676815
LQ_05	L16	L16	ATP6V1G1	NM_004888	0.835926	0.858478	0.856077	0.85016	1.07464	1.05316	1.08511	1.07097	2.25964	1.90513	0.913242	1.3735	1.12753	0.539643	1.69267	0.759301	0.16072
LQ_05	N12	N12	ATP6V1G2	NM_138282	0.903704	0.861816	0.948117	0.904545	0.687649	1.12679	1.08667	0.967035	1.35246	1.20062	0.89955	0.696721	0.774593	0.749625	1.15088	0.202733	0.320276
LQ_02	N10	N10	ATP6V1G3	NM_133262	1.00049	0.960497	1	0.986996	1.14791	1.07067	0.984073	1.06755	1.15451	1.14242	0.904977	0.835176	0.863163	0.779286	1.0673	0.0939688	0.453978
LQ_17	O18	O18	ATP6V1H	NM_213620	1.00448	1.09899	0.99108	1.03152	0.924602	0.896767	0.904726	0.908699	1.64779	1.21192	1.33333	1.40748	1.01539	1.1	1.39768	0.483035	0.0375808
LQ_11	E15	E15	ATP7A	NM_000052	0.652795	0.77957	0.735478	0.722614	1.11773	0.901975	0.982371	1.00069	2.0625	1.06101	1.59091	1.875	0.636605	1.36364	1.57147	0.652117	0.119405
LQ_01	G16	G16	ATP7B	NM_001005918	0.531338	0.603596	0.49762	0.544185	1.35115	1.34362	1.2911	1.32862	1.29995	1.64986	1.91339	0.866635	1.09991	1.15811	1.62107	0.696946	0.0249947
LQ_01	K8	K08	ATP8A1	NM_006095	1.15298	1.37704	1.26535	1.26512	1.16533	1.00922	0.908377	1.02764	0.976259	1.0446	0.554455	0.532505	0.522298	0.316832	0.858437	-0.220216	0.407945
LQ_15	G18	G18	ATP8A2	NM_016529	1.08259	1.17214	1.1915	1.14874	0.959103	0.883655	0.881299	0.908019	1.47059	1.52346	1.55922	1.34804	1.06642	1.4093	1.51776	0.60194	3.61e-05
LQ_09	N17	N17	ATP8B1	NM_005603	0.812022	0.900031	0.810937	0.840997	0.998297	1.05115	1.12103	1.05682	0.974026	0.899654	1.36298	0.876623	0.692042	1.07604	1.07889	0.109545	0.612134
LQ_10	L22	L22	ATP8B2	NM_001005855	0.889793	0.824153	0.74963	0.821192	1.03451	1.03026	1.00406	1.02294	1.09078	1.43224	1.51515	0.774103	0.954829	0.85639	1.34606	0.428741	0.0561094
LQ_12	F9	F09	ATP8B3	NM_138813	1.29017	1.24675	1.25684	1.26458	0.968164	0.929747	0.950945	0.949619	1.50943	1.21739	1.6661	1.28302	0.8	1.15607	1.46431	0.550219	0.0242009
LQ_05	N8	N08	ATP8B4	NM_024837	1.19889	1.0781	1.20896	1.16198	0.613199	1.09442	0.976025	0.894548	0.525178	1.11455	1.11699	0.278035	0.619195	0.499706	0.918906	-0.12201	0.701513
LQ_08	M12	M12	ATP9A	NM_006045	0.835808	0.773364	0.827566	0.812246	1.10068	1.16792	1.13141	1.13334	1.0101	0.665188	1.13395	0.766284	0.554324	0.850461	0.936412	-0.0947841	0.673767
LQ_12	E18	E18	ATP9B	NM_198531	0.962025	0.916305	0.88547	0.921267	1.0166	0.971943	1.0462	1.01158	1.61943	1.32513	1.5444	1.16397	1.0885	1.25483	1.49632	0.58142	0.0049241
LQ_29	I9	I09	ATPAF1	NM_022745	1.25837	1.40274	1.25599	1.3057	0.976912	0.929048	0.999473	0.968478	1.468	0.995556	1.06682	0.822079	0.515556	0.636347	1.17679	0.234857	0.295572
LQ_40	I18	I18	ATPAF2	NM_145691	0.862872	0.923554	0.928135	0.904853	1.00063	0.958752	1.04412	1.00117	3.23184	3.52349	2.7732	1.52244	1.8736	1.70236	3.17618	1.66729	0.000569566
LQ_58	K19	K19	ATPBD3	NM_145232	0.937057	0.975678	0.906501	0.939745	0.940015	0.994986	0.98171	0.972237	1.44113	0.910834	0.912316	1.1236	0.790988	0.785606	1.08809	0.121804	0.643934
LQ_61_01	M14	M14	ATPBD4	NM_080650	0.810526	0.692026	0.679585	0.727379	0.965592	1.22044	1.21257	1.13287	4.1366	3.75264	4.42974	3.2708	3.11839	3.51324	4.10633	2.03785	9.27e-05
LQ_62_01	J16	J16	ATPIF1	NM_016311	1.26441	1.10285	1.0093	1.12552	1.25258	1.21469	1.06129	1.17619	2.27931	2.20377	2.28669	1.77279	1.8205	1.77474	2.25659	1.17414	1.18e-06
LQ_20	M21	M21	ATR	NM_001184	0.92146	0.884699	0.903671	0.903277	0.91567	0.932624	0.958983	0.935759	1.52061	1.51639	2.01126	1.16046	1.39344	1.52856	1.68275	0.750825	0.0141843
LQ_43_01	F6	F06	ATRN	NM_139322	1.14326	1.1946	1.09147	1.14311	0.904658	0.988193	1.0285	0.973784	0.989876	0.684463	0.999319	0.674916	0.501939	0.590506	0.891219	-0.166148	0.352195
LQ_48_01	F6	F06	ATRNL1	NM_207303	0.687711	0.752412	0.779516	0.73988	1.13334	1.12268	1.05674	1.10425	2.22894	2.24359	1.93431	1.5867	1.38889	1.24088	2.13561	1.09465	0.00035287
LQ_17	K14	K14	ATRX	NM_138270	0.818621	0.807775	0.860258	0.828885	0.949278	0.979259	0.957621	0.962053	1.93766	1.87166	1.03687	1.72704	1.6934	0.844854	1.61539	0.691886	0.101017
LQ_60	G15	G15	ATXN1	NM_000332	0.491912	0.454056	0.454707	0.466892	1.11302	1.21794	1.20288	1.17795	2.8717	2.91214	2.19191	2.50116	2.56663	1.80224	2.65859	1.41066	0.00207934
LQ_66_01	D8	D08	ATXN10	NM_013236	0.969851	0.922752	0.915735	0.936113	1.00556	1.01114	0.987379	1.00136	1.6034	1.33662	0.989446	1.11257	1.0904	0.824538	1.30982	0.389371	0.156267
LQ_58	L6	L06	ATXN2	NM_002973	1.00046	1.01941	1.03974	1.01987	0.906562	0.965418	0.935789	0.935923	1.39556	1.74352	1.01635	0.938	1.19293	0.795404	1.38514	0.470036	0.140543
LQ_50_01	F4	F04	ATXN2L	NM_017492	0.910826	0.899973	0.938681	0.916493	0.982803	0.956776	1.0236	0.987725	1.52695	1.48395	1.39983	1.10778	1.12053	1.07903	1.47024	0.556052	0.000228633
LQ_07	D18	D18	ATXN3	NM_030660	1.0279	1.0284	1.04677	1.03436	0.970884	0.950452	0.880071	0.933802	0.895178	0.996583	0.972405	0.606411	0.654897	0.762155	0.954722	-0.0668477	0.212804
LQ_52	B4	B04	ATXN7	NM_000333	0.924242	0.956784	0.912021	0.931016	1.01892	1.02553	1.06824	1.03756	0.777994	0.629619	0.66628	0.500139	0.383247	0.434531	0.691298	-0.53262	0.00229067
LQ_54	O5	O05	ATXN7L1	NM_152749	0.978806	0.969447	1.02731	0.991854	1.00058	0.989354	0.987394	0.992442	1.32567	0.805153	0.95094	1.03844	0.621118	0.842879	1.02726	0.0387953	0.868986
LQ_55	K18	K18	ATXN7L2	NM_153340	0.837611	0.848352	0.869438	0.8518	0.998893	1.07826	0.947003	1.00805	0.713154	1.24352	0.852934	0.42261	0.880829	0.594469	0.936537	-0.0945923	0.709684
LQ_13	I9	I09	AUH	NM_001698	0.592275	0.570093	0.597967	0.586778	1.21204	0.928906	0.897384	1.01278	1.18369	1.09865	0.911922	0.657606	0.807175	0.55605	1.06476	0.0905228	0.465021
LQ_48_01	C17	C17	AUP1	NM_181575	0.899974	0.928992	1.02987	0.952946	1.05129	1.23588	0.978716	1.08863	0.721709	1.21142	0.773481	0.461894	0.807615	0.497238	0.902204	-0.148475	0.563125
LQ_19	O18	O18	AURKA	NM_198437	0.724866	0.807311	0.732193	0.75479	1.12893	1.02188	1.04827	1.06636	2.76407	2.0283	2.43205	2.3692	1.93396	2.09824	2.40814	1.26792	0.00270122
LQ_15	J21	J21	AURKAIP1	NM_017900	0.797678	0.811071	0.838156	0.815635	0.984546	0.924713	0.907178	0.938812	1.82952	1.89344	1.44928	1.2474	1.49714	1.06564	1.72408	0.785826	0.00641468
LQ_20	D5	D05	AURKB	NM_004217	0.66851	0.596084	0.643766	0.63612	0.893384	0.896828	0.912574	0.900929	4.35742	5.17032	5.08187	3.69553	4.44039	4.29136	4.86987	2.28388	0.000114216
LQ_19	F14	F14	AURKC	NM_001015879	1.0898	1.16641	1.0824	1.11287	1.139	1.03264	0.980183	1.05061	1.44452	2.25269	1.51613	0.984898	1.66503	1.16129	1.73778	0.797245	0.0460943
LQ_42_01	M21	M21	AUTS2	NM_015570	0.907805	0.913951	0.823851	0.881869	0.925153	0.903804	0.970552	0.93317	0.940355	1.15734	0.512666	0.483611	0.656866	0.301568	0.870119	-0.200716	0.530517
LQ_24	H22	H22	AVEN	NM_020371	0.945092	0.932784	0.978935	0.95227	1.32276	1.31003	1.3948	1.34253	0.758833	0.9298	0.724188	0.426844	0.534635	0.455204	0.804274	-0.314241	0.0369447
LQ_35	H4	H04	AVIL	NM_006576	0.766497	0.837566	0.776705	0.79359	1.01831	1.03695	0.949688	1.00165	1.98675	1.69252	1.88452	1.51928	1.16361	1.40337	1.8546	0.891109	0.000582235
LQ_33	F13	F13	AVL9	NM_015060	0.997549	1.1165	1.01631	1.04345	1.0115	0.998937	0.989382	0.999939	1.35135	0.777897	1.17248	1.01351	0.643777	0.802222	1.10058	0.138258	0.584651
LQ_65_01	C20	C20	AVP	NM_000490	0.611744	0.675822	0.754039	0.680535	1.08875	1.00606	0.980624	1.02515	1.91022	1.89036	2.4049	1.33715	1.70132	1.96764	2.06849	1.04858	0.00315342
LQ_49_01	H8	H08	AVPI1	NM_021732	0.933932	0.939437	0.921074	0.931481	0.918785	0.975181	0.976384	0.956783	1.148	1.22212	1.0784	0.868756	0.947143	0.845235	1.14951	0.201016	0.0226963
LQ_22	M19	M19	AVPR1A	NM_000706	0.976497	1.01086	1.09495	1.02743	1.00673	0.967669	0.9839	0.986099	1.1646	1.22222	1.28339	1.00932	0.740741	0.832466	1.2234	0.290898	0.00286732
LQ_21	I8	I08	AVPR1B	NM_000707	1.15825	1.13499	1.1976	1.16361	1.00057	0.942663	0.941833	0.961689	2.11244	1.59468	1.1947	1.63543	1.19601	1.03326	1.63394	0.708356	0.0754658
LQ_21	N3	N03	AVPR2	NM_000054	1.05919	0.962293	1.03094	1.01747	1.14614	1.06678	1.06584	1.09292	1.37854	1.44984	1.42536	1.00596	1.17555	1.12528	1.41791	0.503769	3.7e-05
LQ_39	N19	N19	AXIN1	NM_181050	0.785768	0.820815	0.830075	0.812219	1.05328	1.02598	0.974861	1.01804	1.0133	1.13636	1.20773	0.728309	0.747608	0.785024	1.11913	0.162379	0.103894
LQ_45_01	G19	G19	AXIN2	NM_004655	0.90977	0.861769	0.852853	0.874798	0.939128	0.987912	0.99119	0.972743	1.08568	0.794378	1.05634	0.850939	0.61106	0.821596	0.978799	-0.0309155	0.830133
LQ_19	K15	K15	AXL	NM_001699	0.780322	0.824067	0.756634	0.787008	1.06785	0.989771	0.961429	1.00635	1.87987	1.57116	1.84587	1.28381	1.38632	1.4767	1.76564	0.820187	0.00143353
LQ_48_01	G16	G16	AXUD1	NM_033027	0.631852	0.644962	0.69872	0.658512	0.787775	0.766158	0.729371	0.761101	1.76809	1.95264	1.91368	0.986842	1.08018	1.34365	1.87814	0.909302	9.77e-05
LQ_43_01	F5	F05	AZGP1	NM_001185	0.75643	0.792859	0.768964	0.772751	1.17974	1.24656	1.2236	1.21663	1.7341	1.92506	2.25661	1.15607	1.20316	1.67634	1.97192	0.979604	0.00311955
LQ_49_01	O21	O21	AZI1	NM_001009811	0.752535	0.712113	0.729128	0.731259	0.94806	0.956506	0.971683	0.95875	1.80978	1.53164	1.69367	1.38621	1.20919	1.28866	1.67836	0.747055	0.00109393
LQ_54	K10	K10	AZI2	NM_001134433	0.91263	0.949822	0.970027	0.944159	0.98024	1.02691	0.986886	0.99801	0.592417	0.469594	0.801099	0.331754	0.375675	0.434882	0.621037	-0.68725	0.0172989
LQ_06	M12	M12	AZIN1	NM_148174	0.594894	0.669442	0.551048	0.605128	1.24577	1.15656	1.2723	1.22488	1.58103	1.24352	1.62945	1.35517	0.829016	1.5691	1.48467	0.57014	0.0162245
LQ_25	K22	K22	AZU1	NM_001700	0.813756	0.759357	0.769607	0.780907	1.16907	1.12534	1.10158	1.132	1.07629	1.35861	1.05836	0.728079	0.884676	0.665256	1.16442	0.219612	0.166098
LQ_09	C6	C06	B2M	NM_004048	0.805695	0.818748	0.801338	0.808594	0.951531	1.05018	1.04055	1.01409	1.07984	0.950932	1.23412	0.883508	0.798783	0.871143	1.0883	0.122074	0.34144
LQ_09	K4	K04	B3GALNT1	NM_033168	0.810704	0.833697	0.80192	0.81544	1.02356	1.11706	1.16334	1.10132	1.23577	1.53157	1.74102	0.97561	1.23272	1.37831	1.50279	0.58764	0.0265221
LQ_11	J8	J08	B3GALNT2	NM_152490	0.924521	0.923077	0.930631	0.926076	1.12781	0.914978	1.0159	1.01956	2.69197	2.77778	2.02066	2.1624	2.19534	1.48181	2.4968	1.32008	0.00333464
LQ_01	D4	D04	B3GALT1	NM_020981	0.662318	0.742185	0.753195	0.719233	1.1423	1.06656	0.974181	1.06102	1.3905	0.894521	0.765136	0.733874	0.521804	0.532269	1.01672	0.0239204	0.934314
LQ_14	N8	N08	B3GALT2	NM_003783	0.876706	0.874071	0.851884	0.867554	1.01823	1.05971	1.12609	1.06801	1.16788	1.50075	1.37265	1.07056	0.950475	1.11845	1.34709	0.429851	0.0231544
LQ_12	H19	H19	B3GALT4	NM_003782	1.06475	1.07025	1.02137	1.05212	1.06518	1.01189	1.04668	1.04125	1.46319	1.13452	1.42259	1.05167	0.972447	1.17155	1.3401	0.422343	0.0302892
LQ_09	C15	C15	B3GALT5	NM_033170	0.671236	0.784802	0.759453	0.738497	1.08987	1.13591	1.14531	1.1237	1.49254	1.07143	1.30218	1.13904	0.873016	1.18728	1.28872	0.365935	0.0767049
LQ_12	D9	D09	B3GALT6	NM_080605	1.17575	1.05334	1.09316	1.10742	1.01399	1.00213	1.0036	1.00658	1.11801	1.39975	1.05551	0.869565	1.11157	0.703675	1.19109	0.252285	0.14542
LQ_59	K16	K16	B3GALTL	NM_194318	1.03718	1.0646	1.00477	1.03552	0.938403	0.976323	1.03962	0.984783	0.885867	0.779008	0.475059	0.597445	0.594506	0.982276	0.713311	-0.487396	0.0802737
LQ_14	D22	D22	B3GAT1	NM_018644	0.889505	0.885877	0.847553	0.874312	1.00986	1.02454	1.074	1.03614	1.48681	1.92498	1.48186	1.29496	0.987167	1.12417	1.63122	0.705947	0.0126728
LQ_15	I3	I03	B3GAT2	NM_080742	0.666335	0.697143	0.692747	0.685408	0.992794	0.952843	0.952526	0.966054	2.04082	1.63934	2.37236	1.54306	1.48566	1.95977	2.01751	1.01257	0.00863999
LQ_12	B14	B14	B3GAT3	NM_012200	1.1962	1.07762	1.05726	1.11036	1.14291	1.19202	1.1734	1.16945	4.9654	3.66197	3.67825	3.6223	3.17907	2.74859	4.10188	2.03628	0.00198894
LQ_02	F10	F10	B3GNT1	NM_006876	1.02925	1.08583	1.09553	1.0702	1.12004	1.00393	0.986724	1.0369	1.14613	0.943184	1.10142	0.978988	0.673703	0.849013	1.06358	0.088928	0.360085
LQ_14	B5	B05	B3GNT2	NM_006577	0.867747	0.903367	0.833261	0.868125	1.05759	1.0753	1.11202	1.08164	1.42576	2.46854	1.92308	1.13078	1.7425	1.76715	1.93913	0.955406	0.0355724
LQ_09	F7	F07	B3GNT3	NM_014256	0.797258	0.900031	0.847877	0.848389	1.07351	0.967175	1.13058	1.05709	0.760582	1.14187	1.20069	0.562169	0.761246	0.994854	1.03438	0.0487647	0.815467
LQ_12	O9	O09	B3GNT4	NM_030765	0.804284	0.792715	0.739744	0.778914	0.973442	1.01102	0.99627	0.993578	2.90557	3.00875	2.71519	2.60291	2.29759	2.25303	2.87651	1.52432	2.61e-05
LQ_11	H9	H09	B3GNT5	NM_032047	0.731538	0.709677	0.760134	0.733783	1.17198	1.00914	0.959887	1.047	3.34635	2.73893	2.58384	2.11935	2.0979	2.14404	2.8897	1.53092	0.00124988
LQ_13	G5	G05	B3GNT6	NM_138706	1.04626	0.923832	0.991682	0.987257	1.24412	0.966263	0.941565	1.05065	2.26052	2.30263	1.79481	1.41003	1.2218	1.01928	2.11932	1.0836	0.00233959
LQ_04	B17	B17	B3GNT7	NM_145236	0.736185	0.82617	0.767344	0.776566	1.1398	0.765572	1.17898	1.02812	1.64649	2.11786	1.9344	1.25908	1.15101	1.42977	1.89958	0.925683	0.00279696
LQ_14	E18	E18	B3GNT8	NM_198540	1.02688	0.986445	1.13556	1.04963	0.927736	1.01337	1.01606	0.985722	1.828	1.95035	1.33486	1.49564	1.46277	0.991609	1.70441	0.769268	0.020043
LQ_08	H13	H13	B3GNT9	NM_033309	1.03435	0.946842	0.982405	0.987866	1.0016	1.11344	1.08048	1.06517	1.37912	1.56957	1.40299	0.900647	1.08663	1.01493	1.45056	0.536609	0.00167297
LQ_10	G5	G05	B3GNTL1	NM_001009905	0.996869	1.05054	1.37877	1.14206	1.01112	0.962623	0.851932	0.941893	2.10427	1.35408	1.32521	1.41332	1.03717	0.967049	1.59452	0.673123	0.0801334
LQ_14	M16	M16	B4GALNT1	NM_001478	0.838737	0.766944	0.767865	0.791182	0.884164	0.946153	1.01903	0.949782	2.18718	3.30673	2.14326	1.67854	2.67959	1.57924	2.54572	1.34808	0.0153478
LQ_04	E20	E20	B4GALNT2	NM_153446	0.587522	0.640928	0.586318	0.604923	1.05655	0.684557	1.05561	0.932241	1.45631	2.43323	2.36654	1.33495	1.48368	1.65107	2.08536	1.0603	0.0261895
LQ_03	E19	E19	B4GALNT3	NM_173593	0.920995	1.05837	1.1252	1.03486	0.924416	0.982032	0.858693	0.921714	1.13744	0.721434	0.992204	0.805687	0.488713	0.661469	0.950359	-0.0734548	0.704694
LQ_05	G14	G14	B4GALNT4	NM_178537	1.01	0.89219	1.03056	0.977584	0.988634	0.974615	0.919071	0.960774	1.50348	1.04751	1.34483	1.21012	0.523756	1	1.29861	0.376966	0.0891739
LQ_12	J7	J07	B4GALT1	NM_001497	1.29114	1.1418	1.12735	1.18676	0.906463	0.886267	0.91054	0.90109	0.980392	1.40524	1.28886	0.754148	1.21534	1.0235	1.22483	0.292581	0.150776
LQ_17	F19	F19	B4GALT2	NM_001005417	0.67	0.790497	0.723489	0.727995	0.888522	0.864649	0.886456	0.879876	2.00721	2.00364	1.3242	1.544	1.77596	1.14155	1.77835	0.830539	0.0265918
LQ_04	C22	C22	B4GALT3	NM_003779	0.721212	0.863827	0.751855	0.778965	1.08892	0.660751	1.05796	0.935875	1.53238	1.01277	0.858369	1.18636	0.792602	0.686695	1.13451	0.182064	0.545456
LQ_06	H9	H09	B4GALT4	NM_003778	0.931811	1.00069	0.99734	0.976615	0.991354	0.953734	0.997742	0.980943	1.44196	0.970537	1.30043	1.11752	0.727903	1.06702	1.23764	0.307596	0.164055
LQ_16	D9	D09	B4GALT5	NM_004776	0.709405	0.700886	0.685528	0.698606	0.957089	0.89669	0.912481	0.922086	1.66905	2.48011	2.13472	1.52599	2.05896	1.89753	2.09463	1.0667	0.00960248
LQ_11	B18	B18	B4GALT6	NM_004775	0.922481	0.897436	1.08776	0.969224	1.12843	1.04937	1.0049	1.0609	1.68067	1.98157	1.92086	1.37107	1.75115	1.69036	1.86103	0.896104	0.000721866
LQ_02	O17	O17	B4GALT7	NM_007255	0.919145	0.995855	1.04751	0.987504	1.20953	1.05913	0.930804	1.06649	1.36364	1.0284	1.12791	0.828877	0.636631	0.551956	1.17332	0.230592	0.156177
LQ_50_01	D15	D15	B9D1	NM_015681	0.899645	0.948215	0.91377	0.920543	1.08592	1.06222	1.11879	1.08898	1.27311	1.78212	1.61774	0.939679	1.46594	0.958658	1.55766	0.639377	0.0205053
LQ_36	J10	J10	B9D2	NM_030578	1.14954	1.06113	0.956549	1.05574	0.959741	1.0037	1.01853	0.99399	1.3959	1.32013	1.65782	1.0989	1.0201	1.16048	1.45795	0.543944	0.0110195
LQ_34	K4	K04	BAALC	NM_001024372	0.596628	0.632089	0.596921	0.608546	0.848483	0.883077	0.789767	0.840442	1.67452	2.18503	1.73684	1.30822	1.67364	1.47368	1.86546	0.899534	0.00575921
LQ_03	M19	M19	BAAT	NM_001701	0.826277	0.964778	1.03057	0.940541	1.1636	1.00623	0.835804	1.00188	1.29424	0.791422	1.03173	0.977285	0.638244	0.696415	1.03913	0.0553759	0.800882
LQ_25	D15	D15	BACE1	NM_138973	1.09067	1.02207	1.09844	1.0704	0.964394	0.89142	0.854401	0.903405	0.70855	0.985915	0.805085	0.472367	0.469484	0.529661	0.833183	-0.263294	0.109433
LQ_25	F12	F12	BACE2	NM_138992	1.04482	0.989683	0.952292	0.995599	0.97834	0.978356	1.03711	0.997937	0.567061	0.678788	0.855327	0.468442	0.412121	0.58651	0.700392	-0.513765	0.0233666
LQ_17	D6	D06	BACH1	NM_001011545	1.07552	1.07739	1.00958	1.05416	0.982154	1.0158	1.0107	1.00288	1.79545	2.23856	1.40707	1.50689	1.97127	1.3089	1.81369	0.858928	0.0275934
LQ_12	C5	C05	BACH2	NM_021813	0.921616	0.871206	0.840598	0.877807	0.987582	1.03605	1.04186	1.02183	1.10935	1.54306	1.42349	1.05652	1.19462	1.27097	1.35863	0.442154	0.0501787
LQ_14	C7	C07	BAD	NM_032989	0.913396	0.895934	0.910784	0.906704	0.982686	1.06272	1.12241	1.05594	1.16768	1.70815	1.33143	0.98085	1.46413	1.23633	1.40242	0.487919	0.0657052
LQ_16	I8	I08	BAG1	NM_004323	0.941813	0.881601	0.854634	0.892683	0.987226	1.01468	1.05087	1.01759	1.18534	1.30208	0.951294	1.04167	1.11607	0.87519	1.14624	0.19691	0.229182
LQ_09	H8	H08	BAG2	NM_004282	0.822832	0.908128	0.837696	0.856219	0.968363	1.02421	1.01723	1.00327	1.28164	0.548697	0.902778	1.02531	0.377229	0.729167	0.911038	-0.134416	0.69581
LQ_13	K16	K16	BAG3	NM_004281	0.823081	0.844393	0.909889	0.859121	1.1372	0.889447	0.859041	0.961895	1.12039	1.19504	1.03582	0.768893	0.879369	0.647389	1.11708	0.159736	0.0635926
LQ_04	K6	K06	BAG4	NM_004874	1.01889	1.08711	0.858341	0.988114	1.02027	0.708943	1.13925	0.956156	0.979706	0.909727	1.50376	0.664801	0.73478	1.12782	1.13106	0.177681	0.52293
LQ_02	B17	B17	BAG5	NM_001015048	0.923814	0.882712	0.962041	0.922856	1.21561	1.03687	0.96994	1.07414	1.40995	1.1326	1.41103	0.877893	0.745856	0.731644	1.31786	0.398195	0.0265007
LQ_34	G4	G04	BAGE2	NM_182482	1.05901	1.02439	1.04775	1.04372	0.947	1.03677	1.02344	1.0024	0.943396	1.09007	1.1994	0.766509	0.831899	0.929535	1.07762	0.107853	0.354336
LQ_48_01	I21	I21	BAGE3	NM_182481	0.897896	0.948821	1.02873	0.958484	1.07117	1.05152	0.957572	1.02675	0.810185	0.790737	0.884956	0.607639	0.706015	0.691372	0.828626	-0.271207	0.00396111
LQ_35	N3	N03	BAGE4	NM_181704	0.760227	0.722682	0.688571	0.723826	0.89008	0.899827	0.776567	0.855491	0.942655	1.43032	1.35685	0.824823	1.06253	1.08548	1.24328	0.314147	0.18428
LQ_32	D15	D15	BAGE5	NM_182484	1.13815	1.10539	1.07464	1.10606	0.996581	1.01929	1.03203	1.01596	1.29125	0.898938	1.23919	1.0043	0.762735	0.893372	1.14313	0.192985	0.309307
LQ_53	E8	E08	BAHCC1	NM_001080519	1.26804	1.26768	1.24804	1.26125	1.01626	0.733194	0.748228	0.832562	0.735552	0.814922	0.754717	0.402802	0.507063	0.485175	0.768397	-0.380076	0.000635843
LQ_27	K7	K07	BAHD1	NM_014952	0.745752	0.858481	0.743704	0.782646	1.17696	1.07203	1.12507	1.12469	1.35021	0.974279	1.39442	1.09705	0.857366	1.19522	1.23964	0.309918	0.146606
LQ_22	K22	K22	BAI1	NM_001702	0.771797	0.758143	0.816179	0.78204	0.998434	1.00882	0.954134	0.987129	1.08055	1.53086	1.396	0.785855	1.4321	1.396	1.3358	0.417708	0.0655907
LQ_21	K20	K20	BAI2	NM_001703	0.858721	0.83635	0.870456	0.855176	1.08334	1.03793	1.03702	1.05276	1.01103	0.856628	1.02177	0.827206	0.541028	0.888494	0.963142	-0.05418	0.527623
LQ_22	D4	D04	BAI3	NM_001704	1.11296	1.10146	1.14014	1.11819	0.943416	0.975763	1.0257	0.981626	1.43052	1.25765	1.39907	1.22616	1.01971	1.1992	1.36241	0.446162	0.00242047
LQ_17	D10	D10	BAIAP2	NM_006340	0.827241	0.903168	0.770069	0.833493	1.11615	1.10993	1.19508	1.14039	0.958733	1.31527	1.8876	0.750313	1.15584	1.8018	1.3872	0.472176	0.225624
LQ_56	M16	M16	BAIAP2L1	NM_018842	1.07103	1.10086	1.07536	1.08241	0.92284	0.936609	0.886103	0.915184	0.904341	1.05788	0.71062	0.62299	0.738523	0.414528	0.890948	-0.166586	0.338777
LQ_57	H11	H11	BAIAP2L2	NM_025045	1.10043	1.12248	1.15753	1.12681	0.974789	0.9008	0.932683	0.93609	0.924974	0.530288	0.560603	0.596095	0.387518	0.405954	0.671955	-0.573563	0.0608851
LQ_38	D10	D10	BAIAP3	NM_003933	0.696725	0.669756	0.68	0.68216	1.38203	1.184	1.15666	1.2409	3.8583	3.31391	3.30882	2.80603	2.22141	2.42647	3.49368	1.80475	0.000165487
LQ_02	J20	J20	BAK1	NM_001188	0.891128	0.84833	0.906486	0.881981	1.17584	1.04306	0.953331	1.05741	1.1583	0.776085	0.998336	0.937672	0.718597	0.776484	0.977574	-0.032722	0.849513
LQ_51	L19	L19	BAMBI	NM_012342	0.812698	0.787223	0.845041	0.814987	1.12229	1.10667	0.942802	1.05725	1.23177	1.1262	1.25742	0.842788	0.794965	0.943067	1.20513	0.269189	0.00694072
LQ_43_01	D3	D03	BANF1	NM_003860	0.873457	0.888253	0.846802	0.869504	0.966919	1.07389	0.99539	1.01207	1.14841	1.31942	1.20023	0.765607	1.01258	0.87822	1.22269	0.290058	0.0117044
LQ_29	K13	K13	BANF2	NM_001014977	0.764039	0.751372	0.718853	0.744755	1.25471	1.2436	1.32783	1.27538	1.03159	1.29439	0.58862	0.580271	0.896117	0.490517	0.971535	-0.0416629	0.896744
LQ_37	B21	B21	BANK1	NM_001127507	0.609073	0.729245	0.752232	0.69685	1.01766	0.981858	0.961092	0.986868	0.91954	1.16429	1.01738	0.873563	0.991807	0.932599	1.03374	0.0478712	0.659989
LQ_41_01	C15	C15	BANP	NM_079837	0.806355	0.806132	0.726223	0.77957	1.02784	1.02681	1.16698	1.07387	1.11365	1.00671	1.06018	0.856653	0.643177	0.748363	1.06018	0.08431	0.123033
LQ_25	F19	F19	BAP1	NM_004656	1.03375	1.01128	1.02862	1.02455	1.03162	0.99195	0.969919	0.997828	0.847246	0.948992	0.723982	0.573137	0.640569	0.429864	0.840073	-0.251413	0.0698129
LQ_27	N10	N10	BARD1	NM_000465	0.73348	0.729006	0.708741	0.723742	1.12089	1.10942	1.12918	1.11983	2.7027	3.02891	2.13211	1.9734	2.38642	1.88127	2.62124	1.39025	0.00346996
LQ_42_01	I15	I15	BARHL1	NM_020064	0.958293	1.02344	0.968199	0.983311	1.11591	1.02205	1.02688	1.05494	0.86536	0.949721	0.795484	0.585391	0.614525	0.513215	0.870188	-0.200601	0.0436237
LQ_48_01	K16	K16	BARHL2	NM_020063	0.99974	0.988478	1.08137	1.02319	0.974127	1.00363	0.936255	0.971338	0.935551	0.948767	0.92081	0.623701	0.623475	0.605104	0.935043	-0.096896	0.00129596
LQ_09	D14	D14	BARX1	NM_021570	0.810177	0.909685	0.79203	0.837297	1.07058	1.12918	1.17342	1.12439	1.39928	0.890106	1.24862	1.07387	0.718932	0.991553	1.17934	0.237977	0.300708
LQ_05	L12	L12	BARX2	NM_003658	1.01815	0.942924	1.07605	1.01237	0.595	0.994114	0.95585	0.848321	1.56421	0.920354	0.957728	0.982175	0.743363	0.792602	1.14743	0.198405	0.518842
LQ_51	D5	D05	BASP1	NM_006317	0.722603	0.722295	0.752952	0.732616	1.06744	1.02838	0.9197	1.00517	0.692672	1.44404	1.37201	0.546847	1.08303	0.980008	1.16958	0.225985	0.517761
LQ_14	J10	J10	BAT1	NM_080598	0.779863	0.770442	0.763534	0.77128	1.0391	1.081	1.17316	1.09776	1.64114	1.70261	1.47476	1.53173	1.19183	0.850822	1.60617	0.683624	0.000878377
LQ_39	H12	H12	BAT2	NM_004638	0.853197	0.898135	0.945363	0.898898	1.0556	0.996451	0.994606	1.01555	1.16652	0.683247	0.768823	0.758239	0.355288	0.4772	0.872864	-0.196172	0.441291
LQ_35	L6	L06	BAT2D1	NM_015172	0.793371	0.788541	0.806602	0.796172	1.03427	1.07855	0.957058	1.02329	1.12909	1.1985	1.08108	0.978547	1.01124	0.926641	1.13623	0.184249	0.016173
LQ_35	I13	I13	BAT3	NM_080702	1.39594	1.4681	1.28932	1.38445	0.929518	0.955679	0.90148	0.928892	1.3262	1.52887	1.64251	0.919786	0.90525	1.01449	1.49919	0.584187	0.00570653
LQ_37	E11	E11	BAT4	NM_033177	0.864744	1.01541	1.04847	0.976207	1.10458	1.06483	1.01312	1.06084	0.809585	0.96005	0.851582	0.777202	0.743264	0.608273	0.873739	-0.194726	0.0479886
LQ_32	N20	N20	BAT5	NM_021160	0.752776	0.672087	0.643543	0.689469	1.03553	1.10554	1.08512	1.0754	1.47505	1.83692	1.53994	1.17137	1.74731	1.34745	1.6173	0.693591	0.00518476
LQ_15	O18	O18	BATF	NM_006399	0.958209	1.07107	1	1.00976	0.990909	0.922616	0.947956	0.953827	1.34995	0.866956	1.14327	1.21149	0.700233	1.00036	1.12006	0.163571	0.439214
LQ_60	L6	L06	BATF2	NM_138456	1.10481	1.05177	1.07818	1.07825	0.906285	0.964795	0.970175	0.947085	1.13425	1.96037	1.52013	0.639307	1.42766	1.04766	1.53825	0.621291	0.0871229
LQ_02	D19	D19	BATF3	NM_018664	0.816663	0.845891	0.860985	0.84118	1.22829	1.15252	1.0714	1.15073	2.10653	2.79619	1.92701	1.23382	1.21072	0.788321	2.27658	1.18687	0.00853169
LQ_08	K18	K18	BAX	NM_138763	0.829112	0.751929	0.78651	0.789184	1.06308	1.10731	1.07026	1.08022	1.36938	1.71038	1.64057	1.05337	1.14025	1.15585	1.57344	0.653924	0.00528011
LQ_32	E10	E10	BAZ1A	NM_182648	0.571848	0.619994	0.633013	0.608285	0.99867	1.04549	1.04269	1.02895	2.11308	1.55415	1.95695	1.37065	1.40845	1.66341	1.87473	0.90668	0.00628215
LQ_28	K16	K16	BAZ1B	NM_032408	0.910615	0.688671	0.761768	0.787018	0.872363	1.10535	0.954262	0.977325	1.15031	1.1658	1.75365	0.996933	0.863558	1.41962	1.35659	0.439982	0.146979
LQ_39	C15	C15	BAZ2A	NM_013449	0.803683	0.857634	0.848371	0.836562	1.12695	1.06903	1.04386	1.07994	1.11455	1.17344	1.15214	0.897833	0.744133	0.738552	1.14671	0.197502	0.00104018
LQ_28	E10	E10	BAZ2B	NM_013450	1.07542	0.876598	0.989186	0.980401	0.889	1.07306	0.966469	0.976177	1.2987	1.28901	1.31833	1.07143	0.814111	1.15756	1.30201	0.380744	3.97e-06
LQ_48_01	K20	K20	BBC3	NM_014417	0.833723	0.897374	0.966999	0.899365	0.97115	0.973372	0.903057	0.949193	0.467435	0.806211	0.647249	0.373948	0.597193	0.470727	0.640298	-0.643184	0.0212831
LQ_11	I4	I04	BBOX1	NM_003986	0.73317	0.75517	0.820727	0.769689	1.22012	1.09834	1.10051	1.13966	2.78242	2.6287	3.20774	2.50417	2.40964	3.00407	2.87295	1.52253	0.000414614
LQ_34	B4	B04	BBS1	NM_024649	0.879488	0.8469	0.875589	0.867326	1.15053	1.15764	1.14767	1.15195	0.958466	0.728661	0.932903	0.780973	0.520472	0.82526	0.873343	-0.195379	0.156512
LQ_60	O17	O17	BBS10	NM_024685	0.883573	0.864411	0.850277	0.866087	0.910546	0.962249	0.988566	0.953787	1.00567	1.58154	0.937744	0.850954	1.21856	0.807502	1.17499	0.232643	0.43983
LQ_58	L11	L11	BBS12	NM_152618	0.972992	1.0428	0.941649	0.985813	0.943489	0.971183	0.971051	0.961908	0.776288	0.740076	0.731886	0.517525	0.560664	0.536716	0.749417	-0.41616	5.17e-05
LQ_30	E9	E09	BBS2	NM_031885	0.930998	0.970141	0.732264	0.877801	1.0865	1.32755	1.39858	1.27088	0.617631	0.66385	0.709658	0.421112	0.512975	0.524529	0.663713	-0.591369	0.000224263
LQ_41_01	B12	B12	BBS4	NM_033028	0.867373	0.783589	0.813632	0.821531	1.01014	1.05979	1.11889	1.06294	1.14149	1.23705	1.39159	0.663658	0.632911	0.834957	1.25671	0.329656	0.0243804
LQ_49_01	H12	H12	BBS5	NM_152384	0.91162	0.875431	0.884564	0.890538	0.931209	0.961972	0.96603	0.95307	2.03433	1.7377	2.33687	1.58932	1.08197	1.85129	2.0363	1.02595	0.00390325
LQ_43_01	M22	M22	BBS7	NM_018190	1.01492	1.01199	0.990332	1.00575	0.844574	0.955664	0.861131	0.887123	1.03903	1.34662	1.2766	0.633553	0.969566	0.876095	1.22075	0.287765	0.0766918
LQ_52	J7	J07	BBS9	NM_014451	0.970211	1.01048	1.03567	1.00545	1.04004	1.03924	1.05091	1.0434	1.42933	1.16641	0.918367	0.873478	0.907206	0.586735	1.17137	0.228194	0.309975
LQ_31	M21	M21	BBX	NM_020235	0.943694	0.949985		0.94684	0.97242	1.0047		0.98856	1.15143	1.03359		0.802512	0.872093		1.09251	0.127648	0.125779
LQ_10	M10	M10	BCAM	NM_001013257	1.09768	0.989104	0.946667	1.01115	0.980992	0.965542	1.01365	0.986728	1.19795	1.40759	1.51278	0.941244	0.917993	1.0433	1.37277	0.457092	0.015755
LQ_46_01	I20	I20	BCAN	NM_198427	1.08488	0.952296	1.05332	1.03017	0.911011	1.01168	0.988935	0.970541	1.03483	1.23225	0.997506	0.580515	0.589338	0.349127	1.0882	0.121939	0.292549
LQ_14	G12	G12	BCAP29	NM_001008406	0.787969	0.768693	0.821135	0.792599	0.916424	0.99616	0.993041	0.968542	3.6275	3.2992	2.68987	2.86952	2.10466	2.00422	3.20553	1.68056	0.00130577
LQ_36	C5	C05	BCAP31	NM_005745	1.13042	1.10761	0.982239	1.07342	0.947556	0.975717	1.03248	0.98525	1.54032	1.81087	1.67904	1.3289	1.1785	1.03326	1.67674	0.745662	0.000976389
LQ_37	D21	D21	BCAR1	NM_014567	0.770652	0.871698	0.91199	0.851447	1.10465	1.03213	1.02355	1.05344	0.981105	1.08225	1.36364	0.726744	0.974026	1.25874	1.14233	0.19198	0.281515
LQ_44_01	F9	F09	BCAR3	NM_003567	0.75324	0.794042	0.842233	0.796505	0.992643	1.0291	1.00495	1.0089	1.43961	1.42303	1.50496	0.877809	0.808538	1.05668	1.45587	0.541877	5.33e-05
LQ_63_01	I6	I06	BCAS1	NM_003657	1.01555	1.18815	1.00879	1.07083	0.964305	0.894476	0.988525	0.949102	0.930931	1.2471	1.41141	0.600601	0.899072	1.14114	1.19648	0.258797	0.235893
LQ_15	F21	F21	BCAS2	NM_005872	0.979436	1.05821	0.990354	1.00933	1.01208	0.973439	0.994354	0.993291	1.49001	1.58623	1.40693	1.28683	1.48498	1.26263	1.49439	0.579556	0.000673413
LQ_62_01	H13	H13	BCAS3	NM_017679	1.03065	0.887284	0.893903	0.937279	1.26809	1.23789	1.09203	1.19934	1.33156	1.58793	1.31021	1.02086	1.38944	0.88632	1.4099	0.495593	0.0100777
LQ_50_01	K10	K10	BCAS4	NM_001010974	0.961004	1.02099	1.00985	0.997282	1.01859	1.00299	1.02144	1.01434	1.04994	1.04111	1.13852	0.879682	0.774159	0.786121	1.07652	0.106381	0.0696608
LQ_01	B7	B07	BCAT1	NM_005504	1.01228	1.10207	0.932097	1.01548	1.1479	1.09522	1.05753	1.10021	0.555977	0.577309	1.07527	0.30326	0.451807	0.591398	0.736185	-0.44186	0.194916
LQ_03	M21	M21	BCAT2	NM_001190	0.946966	1.11675	1.22993	1.09788	1.10439	0.942023	0.813023	0.953147	1.38281	1.27922	1.25351	0.967965	0.794001	0.864491	1.30518	0.38425	0.0015135
LQ_29	D13	D13	BCCIP	NM_078468	0.800493	0.75611	0.704043	0.753549	1.36011	1.33077	1.40091	1.36393	1.2	1.15435	1.43573	0.676923	0.725594	1.00167	1.26336	0.337266	0.0391358
LQ_54	D21	D21	BCDIN3D	NM_181708	0.983131	0.954505	0.945826	0.961154	1.08318	1.1258	1.15403	1.121	1.03388	1.09813	1.00939	0.769908	0.88785	0.586854	1.04713	0.0664435	0.149476
LQ_09	N19	N19	BCHE	NM_000055	0.764039	0.91498	0.836242	0.83842	0.95812	1.07712	1.06135	1.0322	0.966184	1.53165	1.32174	0.724638	1.25936	1.0087	1.27319	0.34845	0.173188
LQ_02	K15	K15	BCKDHA	NM_000709	0.724011	0.780054	0.86551	0.789858	1.32327	1.09673	1.00695	1.14232	1.222	1.68803	1.19082	0.984386	1.28165	0.697067	1.36695	0.450959	0.0845869
LQ_14	F15	F15	BCKDHB	NM_000056	0.68686	0.664626	0.746644	0.699377	0.954715	1.05167	1.12165	1.04268	1.86335	1.90789	0.580046	1.42857	1.44737	0.464037	1.45043	0.536482	0.359316
LQ_19	J15	J15	BCKDK	NM_005881	0.903399	0.904037	0.951816	0.91975	1.14993	1.06156	1.01292	1.0748	1.70297	1.6428	1.3573	1.42574	1.43218	0.990462	1.56769	0.648639	0.00598754
LQ_17	E21	E21	BCL10	NM_003921	1.03793	0.99712	0.919392	0.984814	0.90495	0.927468	0.959383	0.930601	1.46179	2.05776	1.68883	1.06312	1.73285	1.14984	1.73613	0.795872	0.013275
LQ_04	C4	C04	BCL11A	NM_138559	0.938324	1.12134	0.873185	0.977616	0.978586	0.645331	1.09268	0.905533	1.21581	1.39077	1.07169	0.797872	0.881954	0.702143	1.22609	0.294065	0.0703896
LQ_31	H14	H14	BCL11B	NM_022898	1.32697	1.28751		1.30724	0.87235	0.933625		0.902988	0.868486	0.929457		0.694789	0.738799		0.898971	-0.153653	0.0211624
LQ_09	I19	I19	BCL2	NM_000657	0.611917	0.611336	0.599476	0.607576	1.00602	1.32809	1.2805	1.20487	1.50797	2.0377	1.6982	1.24946	1.83393	1.40708	1.74796	0.80567	0.00847518
LQ_12	B22	B22	BCL2A1	NM_004049	0.993184	0.918907	0.924359	0.945483	0.92849	0.944872	0.9504	0.941254	1.51961	1.03823	1.43319	1.17647	0.755073	1.10957	1.33034	0.411798	0.0896674
LQ_07	N8	N08	BCL2L1	NM_001191	0.417038	0.495168	0.423109	0.445105	1.38499	1.40416	1.48016	1.4231	4.41281	3.48906	4.03121	3.3452	2.18805	2.92588	3.97769	1.99193	0.000373331
LQ_03	I10	I10	BCL2L10	NM_020396	0.933435	1.01601	1.16401	1.03782	1.05578	0.953851	0.838378	0.949338	1.07552	1.11515	0.959123	0.79495	0.969697	0.662252	1.04993	0.0702954	0.346339
LQ_47_01	I8	I08	BCL2L12	NM_052842	1.05513	1.1023	1.09429	1.08391	0.939611	0.933134	0.889098	0.920614	0.952381	1.09638	1.29769	0.669241	0.560938	0.856475	1.11548	0.157669	0.313036
LQ_02	J22	J22	BCL2L13	NM_015367	0.967805	0.987076	1.046	1.00029	1.19407	1.03442	0.960174	1.06289	3.52971	2.93972	3.8212	1.1935	1.16107	1.3939	3.43021	1.7783	0.000721732
LQ_08	I22	I22	BCL2L14	NM_138724	0.658224	0.675622	0.755132	0.696326	1.11099	1.09111	1.08192	1.09467	3.22866	3.4687	3.80583	2.52101	2.66497	2.52427	3.50106	1.80779	0.000116893
LQ_30	G10	G10	BCL2L15	NM_001010922	0.862781	0.815574	0.676683	0.785013	1.19321	1.35576	1.38761	1.31219	1.21175	1.11271	1.66945	0.878522	0.789663	1.202	1.3313	0.412839	0.125513
LQ_04	O10	O10	BCL2L2	NM_004050	0.840285	1.10727	0.912875	0.953475	1.14404	0.747007	1.09692	0.995988	0.763683	0.893164	0.742312	0.593975	0.652697	0.459526	0.799719	-0.322434	0.0131608
LQ_05	G21	G21	BCL3	NM_005178	0.327407	0.351802	0.380597	0.353269	1.04061	1.05188	1.04038	1.04429	5.42986	4.93359	5.32213	3.39367	2.75142	2.98786	5.22853	2.3864	9.6e-06
LQ_07	L18	L18	BCL6	NM_001706	0.850994	0.867643	0.810729	0.843122	1.02332	1.00785	0.989535	1.0069	1.15103	0.843739	0.610791	0.906871	0.674992	0.441127	0.86852	-0.20337	0.447971
LQ_03	N9	N09	BCL6B	NM_181844	0.848756	0.931034	1.07842	0.952735	1.21445	1.04002	0.926718	1.06039	1.28568	1.50794	1.47893	0.668552	0.820106	0.78876	1.42418	0.510131	0.00369627
LQ_48_01	D3	D03	BCL7A	NM_001024808	0.720707	0.796088	0.824751	0.780515	1.11404	1.14553	1.07009	1.10989	1.65826	1.5483	1.2763	0.973324	1.07708	1.06933	1.49429	0.579456	0.0121172
LQ_42_01	N22	N22	BCL7B	NM_138707	0.794634	0.825043	0.788323	0.802667	1.18344	1.15319	1.14851	1.16171	2.08717	2.4948	1.63883	1.4733	1.48995	0.882446	2.0736	1.05214	0.0122223
LQ_45_01	H5	H05	BCL7C	NM_004765	0.936199	0.867299	0.877878	0.893792	1.00995	1.05577	1.05776	1.04116	1.1976	1.54827	1.22577	0.883946	1.15361	0.912201	1.32388	0.404774	0.0450474
LQ_34	N6	N06	BCL9	NM_004326	0.901342	0.847488	0.861451	0.870094	1.03815	1.08144	1.05926	1.05962	1.07378	1.21359	0.838804	0.865951	1.00555	0.474106	1.04206	0.0594361	0.720089
LQ_33	N9	N09	BCL9L	NM_182557	0.656556	0.656783	0.62841	0.64725	1.11446	1.18427	1.21008	1.1696	1.63322	1.59599	1.84631	1.39991	1.18559	1.59681	1.69184	0.758593	0.000891477
LQ_01	D11	D11	BCLAF1	NM_014739	0.818624	0.989212	0.798046	0.868627	1.14635	1.05707	1.06468	1.08936	0.75	0.755034	0.722135	0.4375	0.503356	0.596546	0.74239	-0.429752	1.48e-05
LQ_05	N17	N17	BCMO1	NM_017429	1.13185	1.003	1.08458	1.07314	0.991541	1.03961	1.01024	1.0138	1.24346	1.06489	0.884666	0.818063	0.63228	0.720839	1.06434	0.089956	0.568131
LQ_11	M10	M10	BCO2	NM_001037290	0.876785	0.875931	0.901797	0.884837	1.07006	0.931187	0.986719	0.99599	1.6752	1.36922	1.0658	1.30293	1.13314	0.741427	1.37007	0.454252	0.103226
LQ_41_01	N3	N03	BCOR	NM_020926	0.765139	0.770063	0.693388	0.742863	1.10995	1.01371	1.08448	1.06938	1.53476	1.28806	1.30634	1.05327	0.790398	1.01241	1.37638	0.460882	0.00902017
LQ_47_01	F8	F08	BCORL1	NM_021946	0.955187	0.971894	1.04118	0.989421	1.11276	1.05469	0.988225	1.05189	1.39323	1.01215	1.28205	1.0236	0.665124	0.791053	1.22914	0.297653	0.112828
LQ_20	E19	E19	BCR	NM_021574	1.01106	0.929659	0.913486	0.951402	0.993421	1.0041	1.07441	1.02398	1.02115	1.52106	1.35296	0.729395	1.40406	0.915241	1.29839	0.376727	0.111995
LQ_06	B15	B15	BCS1L	NM_004328	0.527041	0.593479	0.606252	0.575591	1.79102	1.01107	1.01355	1.27188	3.76036	2.16248	1.97477	3.05927	1.16891	1.59078	2.63253	1.39645	0.0449342
LQ_01	J12	J12	BDH1	NM_203315	0.763111	0.874136	0.734653	0.790633	1.35878	1.21975	1.16312	1.24722	2.74891	2.53165	2.31924	1.91083	1.36076	1.36426	2.53326	1.341	0.000246151
LQ_09	J18	J18	BDH2	NM_020139	0.816504	0.886017	0.821699	0.841407	0.865421	1.01119	1.00412	0.960246	1.58218	1.19508	2.54867	1.35615	0.878735	1.76991	1.77531	0.82807	0.126365
LQ_22	H22	H22	BDKRB1	NM_000710	0.968916	0.948334	0.968477	0.961909	0.956243	0.973079	0.940404	0.956575	1.52582	1.3028	1.17647	1.36933	1.06593	0.980392	1.33503	0.416874	0.0304864
LQ_22	M8	M08	BDKRB2	NM_000623	0.872252	0.881692	0.868211	0.874052	1.02544	1.08323	1.00181	1.03682	1.34724	1.23142	1.26859	1.12994	1.18896	1.09361	1.28242	0.358867	0.00116551
LQ_13	H17	H17	BDNF	NM_170734	1.39437	1.40748	1.55638	1.45274	1.27643	0.944092	0.930462	1.05033	2.13602	2.00145	2.08696	1.17849	1.35037	1.29193	2.07481	1.05298	1.07e-05
LQ_02	D7	D07	BDP1	NM_018429	0.763087	0.739332	0.765711	0.756043	1.39527	1.15729	1.10421	1.21892	1.51369	1.31926	1.57584	1.25604	1.08839	0.952068	1.4696	0.555419	0.00370583
LQ_37	G4	G04	BEAN	NM_001136106	0.961075	1.05346	1.07876	1.0311	1.04222	0.984172	0.957353	0.994583	1.13636	0.985075	1.06414	0.932401	0.865672	0.827668	1.06186	0.0865947	0.229725
LQ_10	J21	J21	BECN1	NM_003766	1.0119	0.914346	0.919012	0.948419	1.01443	0.971321	0.993194	0.992981	1.94926	1.88679	2.09565	1.39233	1.35717	1.77324	1.97723	0.983482	9.4e-05
LQ_40	M13	M13	BEGAIN	NM_020836	0.979949	1.1157	1.10856	1.06807	1.03162	0.958663	0.908635	0.966306	0.823142	0.949074	0.850575	0.376294	0.601852	0.482759	0.874264	-0.19386	0.030256
LQ_43_01	B15	B15	BEND2	NM_153346	1	1.0496	0.952157	1.00059	0.957131	1.04362	0.990982	0.997245	0.977366	1.14256	1.27571	0.643004	0.804986	0.911221	1.13188	0.178719	0.201156
LQ_50_01	F18	F18	BEND3	XM_939663	0.967548	0.902971	0.947167	0.939229	0.922472	0.958906	0.99192	0.957766	1.35287	1.99215	1.7341	0.930101	1.56957	1.09827	1.69304	0.759619	0.0202541
LQ_54	K22	K22	BEND4	NM_207406	0.8391	0.851918	0.845693	0.84557	1.06043	1.08656	1.05713	1.06804	0.850515	0.732984	0.918876	0.541237	0.52356	0.682594	0.834125	-0.261664	0.0378188
LQ_38	O13	O13	BEND5	NM_024603	1.1261	1.10854	1.09625	1.1103	1.12181	1.04848	0.9995	1.0566	1.04167	1.25413	1.18586	0.607639	0.880088	0.729761	1.16055	0.21481	0.06239
LQ_63_01	H12	H12	BEND6	NM_152731	0.896615	1.00482	0.877916	0.926452	0.95347	0.876141	0.958188	0.929266	1.73469	1.54321	1.24224	1.32653	1.09739	0.89717	1.50671	0.591405	0.0241137
LQ_42_01	D18	D18	BEND7	NM_001100912	1.3122	1.44025	1.24348	1.33197	0.852011	0.772357	0.83548	0.819949	0.650558	0.734418	0.899101	0.446097	0.45653	0.45954	0.761359	-0.393351	0.0308189
LQ_60	O19	O19	BEST1	NM_004183	1.0483	1.03922	1.05914	1.04889	0.857154	0.910535	0.910528	0.892739	0.999783	0.668536	0.711	0.73897	0.366616	0.564617	0.793106	-0.334414	0.117697
LQ_53	J16	J16	BEST2	NM_017682	0.838552	0.880165	0.847051	0.855256	1.22646	0.923693	0.917533	1.02256	1.2447	0.96505	0.900185	0.873941	0.625978	0.582473	1.03665	0.0519234	0.746289
LQ_24	N14	N14	BEST3	NM_152439	1.01614	0.94948	0.92384	0.963152	1.06538	1.065	1.14078	1.09039	0.771945	0.593743	0.833151	0.55139	0.36538	0.591975	0.732946	-0.448221	0.0204936
LQ_54	E8	E08	BEST4	NM_153274	0.988322	0.96008	0.97913	0.975844	0.889067	1.01626	0.97092	0.95875	1.53173	1.55633	1.63265	0.875274	0.696864	0.929705	1.57357	0.654042	4.64e-05
LQ_35	L20	L20	BET1	NM_005868	0.866826	0.839634	0.881034	0.862498	1.07195	1.16985	1.02485	1.08889	1.03341	1.40696	1.62602	0.895625	1.16075	1.37858	1.35546	0.438788	0.109101
LQ_52	B17	B17	BET1L	NM_016526	0.845917	0.828706	0.822721	0.832448	1.01569	1.0604	1.05778	1.04462	1.15361	1.10619	1.05973	0.910747	0.726928	0.834939	1.10651	0.14602	0.0171021
LQ_42_01	L18	L18	BEX1	NM_018476	0.998049	1.13436	0.99677	1.04306	0.899836	0.823557	0.921696	0.881697	0.879765	0.78125	0.797607	0.488759	0.352823	0.448654	0.819541	-0.287112	0.00407677
LQ_50_01	D7	D07	BEX2	NM_032621	0.853559	0.871082	0.910211	0.878284	1.08688	1.06721	1.05467	1.06959	0.926518	1.1577	1.14286	0.734824	0.938673	1.02256	1.07569	0.105263	0.3683
LQ_37	G8	G08	BEX4	NM_001127688	0.8359	0.954717	0.952487	0.914368	1.05598	0.986235	0.980748	1.00766	1.17253	0.889328	1.17174	0.904523	0.790514	1.00435	1.07787	0.108179	0.455221
LQ_59	I8	I08	BEX5	NM_001012978	0.925427	0.961807	0.996745	0.961327	0.904094	0.933302	1.03414	0.957179	0.554145	0.816882	0.761863	0.415608	0.589971	0.738799	0.710963	-0.492153	0.022499
LQ_28	J3	J03	BFAR	NM_016561	0.779679	0.664883	0.707379	0.717313	0.948144	1.10766	1.0375	1.0311	1.25392	1.16279	1.1241	0.985222	0.9839	1.07914	1.18027	0.239117	0.00941491
LQ_64_01	F22	F22	BFSP1	NM_001195	1.15183	1.10422	1.09742	1.11782	0.989717	1.06563	1.00601	1.02045	1.94661	2.53165	1.68695	1.2792	1.73363	1.02323	2.05507	1.03919	0.0134384
LQ_51	C22	C22	BFSP2	NM_003571	0.860906	0.846415	0.930638	0.879319	1.08109	1.06932	0.880384	1.01027	1.04039	0.893407	0.888043	0.673195	0.708564	0.634317	0.940614	-0.0883252	0.29992
LQ_51	E7	E07	BGLAP	NM_199173	0.873024	0.885007	0.897875	0.885302	1.2487	1.20844	1.01331	1.15681	1.05613	1.26694	1.38067	0.814725	0.854449	0.95332	1.23458	0.304019	0.0691467
LQ_34	F13	F13	BGN	NM_001711	0.828598	0.894505	0.83349	0.852198	0.982513	0.990208	1.01068	0.994468	0.941974	1.1498	1.16849	0.791258	0.886991	0.942329	1.08676	0.120027	0.298052
LQ_07	N20	N20	BHLHB2	NM_003670	1.02998	1.02313	1.03274	1.02862	0.957416	1.0041	0.937127	0.966216	1.58501	0.944476	0.905701	0.92219	0.744133	0.692595	1.14506	0.195428	0.546131
LQ_37	J19	J19	BHLHB3	NM_030762	0.838981	0.948113	1.00096	0.92935	1.05149	0.98399	0.967021	1.00084	0.834446	0.961857	1.17872	0.76769	0.895522	0.892004	0.991674	-0.0120619	0.937953
LQ_47_01	F21	F21	BHLHB4	NM_080606	0.910375	0.962901	1.0267	0.966657	0.990884	0.927543	0.922282	0.946903	0.775656	1.07998	0.940526	0.626492	0.81728	0.580913	0.932053	-0.101516	0.482901
LQ_36	E4	E04	BHLHB5	NM_152414	1.09116	0.991404	0.901047	0.994536	1.03045	1.0839	1.10571	1.07336	1.81477	1.25241	1.37276	1.34543	1.18818	1.19676	1.47998	0.565575	0.0484399
LQ_58	I3	I03	BHLHB8	NM_177455	0.750515	0.836296	0.773949	0.78692	1.21724	1.19205	1.23065	1.21331	1.92132	1.70582	1.60285	1.37237	1.37025	1.27634	1.74333	0.801844	0.00137395
LQ_65_01	K19	K19	BHLHB9	NM_030639	1.02016	1.061	1.09529	1.05882	1.02214	0.988748	0.964293	0.991726	0.91638	0.993377	0.842866	0.715922	0.872968	0.571945	0.917541	-0.124155	0.130591
LQ_15	G13	G13	BHMT	NM_001713	0.717413	0.824286	0.808503	0.783401	1.0223	0.913119	0.923619	0.953013	1.84928	1.29983	1.36986	1.57189	1.21317	1.19311	1.50632	0.591032	0.0427127
LQ_08	B12	B12	BHMT2	NM_017614	0.823872	0.8511	0.866276	0.847083	1.0832	1.10944	1.09921	1.09728	1.4841	1.88046	1.89573	1.16608	1.27602	1.3541	1.75343	0.81018	0.00501862
LQ_30	I16	I16	BICC1	XM_499560	1.05071	0.882611	0.855626	0.929648	0.911639	1.35388	1.17403	1.14652	0.671642	0.79602	0.607341	0.39801	0.597015	0.422498	0.691668	-0.531849	0.00509804
LQ_34	J8	J08	BICD1	NM_001003398	1.02935	0.984132	0.972353	0.995277	0.95206	0.981163	0.97118	0.968134	0.940249	1.16453	0.775444	0.545951	0.925649	0.549273	0.960073	-0.0587836	0.74114
LQ_32	B9	B09	BICD2	NM_015250	0.85565	0.92442	0.778879	0.852983	1.09287	1.00186	1.11264	1.06912	1.37405	1.40065	1.59046	0.992366	0.977199	1.15308	1.45505	0.54107	0.00261316
LQ_13	K14	K14	BID	NM_197967	1.07773	1.07944	1.05176	1.06964	1.18659	0.903378	0.910484	1.00015	1.65841	1.28793	1.7134	0.969201	0.720367	1.02359	1.55324	0.635285	0.0143658
LQ_41_01	H5	H05	BIK	NM_001197	0.805895	0.763751	0.740716	0.77012	1.09383	1.07868	1.15888	1.11046	1.57143	1.97757	1.98716	0.971429	1.2987	1.1923	1.84539	0.883922	0.00350296
LQ_33	H20	H20	BIN1	NM_139351	0.797794	0.756813	0.785199	0.779936	1.04473	1.11007	1.01047	1.05509	1.38249	1.26632	1.19808	1.15207	1.10803	0.998403	1.2823	0.358732	0.00632153
LQ_50_01	C8	C08	BIN2	NM_016293	1.04609	1.00872	1.02053	1.02511	1.02707	1.06647	1.06475	1.05276	1.30344	1.6482	1.60944	0.834202	0.99973	1.01931	1.52036	0.604415	0.00882466
LQ_33	I10	I10	BIN3	NM_018688	0.889093	0.932914	0.896519	0.906175	1.04143	1.04981	0.99325	1.02816	0.895934	0.995185	1.04932	0.551344	0.898876	0.839454	0.980145	-0.0289322	0.681285
LQ_28	E9	E09	BIRC2	NM_001166	0.88757	0.713351	0.798028	0.79965	0.877561	1.04877	0.951665	0.959331	1.41621	1.58399	1.43483	1.14083	1.16715	0.9167	1.47835	0.563983	0.000840638
LQ_27	I4	I04	BIRC3	NM_001165	0.792008	0.911676	0.757037	0.82024	1.02095	0.954137	1.00913	0.994737	1.58919	0.954128	1.48728	1.39054	0.807339	1.17417	1.34353	0.426033	0.155997
LQ_10	F15	F15	BIRC5	NM_001012270	0.422354	0.400726	0.311111	0.378064	1.0317	1.02099	0.869198	0.97396	14.381	14.8036	13.6508	13.0467	13.5196	12.5397	14.2785	3.83577	2.47e-06
LQ_26	M4	M04	BIRC6	NM_016252	1.0935	1.11424	1.04388	1.08387	1.03403	1.04219	1.01823	1.03148	1.39405	1.15301	1.30027	0.898389	0.747897	1.05836	1.28244	0.358896	0.0157838
LQ_27	O9	O09	BIRC7	NM_022161	0.554122	0.623285	0.577185	0.584864	1.26476	1.22168	1.22662	1.23769	0.851789	1.93237	1.74538	0.738217	1.55663	1.38604	1.50985	0.594401	0.20097
LQ_28	L14	L14	BIRC8	NM_033341	1.23115	0.877788	1.01113	1.04002	0.841379	1.08234	0.933842	0.952519	0.935905	1.18564	1.25826	0.709019	0.813008	0.975149	1.1266	0.171975	0.264449
LQ_32	B11	B11	BIVM	NM_017693	1.02939	1.04155	0.941158	1.00403	0.99043	0.960409	1.05928	1.00337	1.55457	1.27204	1.44784	1.26904	0.867303	1.28332	1.42482	0.510779	0.00670879
LQ_38	K5	K05	BLCAP	NM_006698	1.04863	1.03366	0.97175	1.01801	1.03963	0.952061	0.950732	0.980809	1.25845	0.873053	0.771803	0.326264	0.519113	0.411629	0.967768	-0.0472665	0.838525
LQ_46_01	K21	K21	BLID	NM_001001786	0.849398	0.78852	0.805884	0.814601	1.00658	1.05206	1.05981	1.03948	0.934881	1.26173	0.880052	0.580271	0.776448	0.586701	1.02555	0.0364027	0.840665
LQ_19	J21	J21	BLK	NM_001715	1.07191	1.19497	1.14176	1.13622	1.00725	0.93657	0.881504	0.941774	1.66889	1.62524	1.31498	1.06809	1.33843	1.10092	1.53637	0.619527	0.00855747
LQ_03	N3	N03	BLM	NM_000057	0.546486	0.625862	0.69378	0.622043	1.63897	1.44959	1.29841	1.46232	0.998403	1.49547	1.45594	0.91853	0.983865	1.0728	1.31661	0.396823	0.118143
LQ_25	H20	H20	BLMH	NM_000386	0.861412	0.828935	0.8229	0.837749	1.1874	1.10645	1.12014	1.138	0.867225	0.665702	0.622172	0.747608	0.463097	0.339367	0.718366	-0.477209	0.0202773
LQ_37	M11	M11	BLNK	NM_013314	0.887426	1.00881	1.04815	0.981461	1.0546	0.992505	0.984249	1.01045	1.04134	1.30923	1.27776	0.978227	1.02868	1.03438	1.20944	0.274341	0.0684023
LQ_65_01	D10	D10	BLOC1S1	NM_001487	0.877593	0.884382	0.969667	0.910547	1.11182	1.0808	1.02904	1.07389	0.732357	1.0112	1.39408	0.599201	0.686168	1.02006	1.04588	0.0647154	0.822715
LQ_36	B8	B08	BLOC1S2	NM_173809	0.928645	0.91595	0.844275	0.89629	0.983937	1.0288	1.07229	1.02834	0.882353	1.18179	1.72802	0.661765	1.00799	1.27724	1.26405	0.338059	0.346249
LQ_64_01	C15	C15	BLOC1S3	NM_212550	0.758488	0.71103	0.801821	0.757113	1.20508	1.28487	1.14583	1.21193	1.18243	1.19658	1.55185	1.1402	0.854701	1.32475	1.31029	0.389886	0.0621413
LQ_11	I14	I14	BLVRA	NM_000712	0.740106	0.775848	0.878813	0.798256	1.14019	0.948755	0.999521	1.02949	2.53583	2.29211	1.47408	1.76406	1.81237	1.18878	2.10068	1.07085	0.0265881
LQ_09	L16	L16	BLVRB	NM_000713	1.10651	1.22547	1.03898	1.12365	0.983834	0.997109	1.06284	1.0146	1.57255	1.19441	1.73572	1.11985	0.864041	1.20381	1.50089	0.585822	0.0353769
LQ_12	J12	J12	BLZF1	NM_003666	0.899708	0.753252	0.752564	0.801841	0.989798	0.988835	0.982715	0.987116	1.40693	1.32412	1.30608	1.2987	1.09384	1.07893	1.34571	0.428366	0.000370268
LQ_42_01	G5	G05	BMF	NM_001003943	1.01683	1.11092	0.975652	1.03447	1.0096	0.922895	1.01739	0.983297	0.623651	0.488935	0.763942	0.407772	0.308801	0.509295	0.625509	-0.676897	0.00919254
LQ_27	I12	I12	BMI1	NM_005180	0.803965	0.894614	0.817778	0.838785	1.07293	1.03218	1.04387	1.04966	0.900196	1.49589	1.5942	0.74364	1.19671	1.41304	1.33009	0.411529	0.202551
LQ_26	L3	L03	BMP1	NM_001199	0.971206	1.0316	0.892361	0.965055	0.979946	0.992002	0.968905	0.980285	1.08127	0.976102	1.20269	0.732473	0.77415	0.990449	1.08669	0.119936	0.256048
LQ_63_01	O19	O19	BMP10	NM_014482	0.4233	0.461406	0.368979	0.417895	1.21661	1.18854	1.17115	1.1921	3.09798	3.13667	2.46305	2.59366	2.91262	2.05255	2.89924	1.53567	0.000962317
LQ_11	L6	L06	BMP15	NM_005448	0.873113	1.03226	0.989553	0.964975	1.20556	0.9363	1.02387	1.05524	1.49533	1.04167	1.5625	1.1215	0.801282	1.05574	1.3665	0.450483	0.08856
LQ_01	J21	J21	BMP2	NM_001200	0.785367	0.828492	0.757204	0.790354	1.22132	1.15704	1.07563	1.15133	0.846906	0.767947	0.794176	0.553746	0.434057	0.463269	0.803009	-0.316511	0.00105789
LQ_19	I13	I13	BMP2K	NM_017593	0.888014	0.94326	0.86662	0.899298	1.05865	1.00631	0.971059	1.01201	1.28928	1.6956	1.45044	1.08783	1.25151	1.28928	1.47844	0.564077	0.0154723
LQ_10	O11	O11	BMP3	NM_001201	0.623982	0.598366	0.603951	0.608766	1.01469	0.947632	0.880274	0.947533	1.35474	1.56803	1.96239	1.05369	1.26454	1.63532	1.62839	0.703444	0.0242201
LQ_16	B11	B11	BMP4	NM_130851	0.841001	0.827156	0.867642	0.845267	1.07938	1.04589	1.01062	1.0453	1.44811	1.26883	1.94903	1.28721	1.07058	1.42429	1.55532	0.637214	0.052534
LQ_13	L5	L05	BMP5	NM_021073	0.923224	0.945794	0.999076	0.956031	1.18279	0.853941	0.876512	0.971082	1.97256	1.28548	1.21037	1.34362	0.883771	0.92219	1.48947	0.574801	0.113714
LQ_07	K12	K12	BMP6	NM_001718	1.10062	1.07262	0.974691	1.04931	0.969949	0.948977	0.997625	0.972183	1.32147	1.1739	1.41123	0.997843	0.518701	1.01609	1.3022	0.380952	0.0119873
LQ_10	B8	B08	BMP7	NM_001719	0.958359	0.921308	0.325432	0.735033	1.07822	0.936177	1.47533	1.16324	1.40477	1.57687	2.42792	1.20876	1.05125	1.82094	1.80319	0.85055	0.0640231
LQ_64_01	D17	D17	BMP8A	NM_181809	1	0.871164	0.925645	0.93227	1.05039	1.17768	0.996136	1.07473	1.69763	1.15103	1.86885	1.37732	0.906871	1.60656	1.5725	0.653063	0.0572866
LQ_14	K20	K20	BMP8B	NM_001720	1.14206	1.1937	1.07622	1.13733	0.914522	0.974663	1.09255	0.993911	2.05454	2.08791	1.69014	1.71834	1.53846	1.32797	1.9442	0.959175	0.0017682
LQ_35	H20	H20	BMPER	NM_133468	1.11197	1.04784	1.15571	1.10518	1.04358	1.17787	0.965604	1.06235	1.10097	1.15558	1.05093	0.778733	0.986471	0.781461	1.10249	0.140769	0.0274902
LQ_21	B15	B15	BMPR1A	NM_004329	1.05249	0.99095	0.957463	1.0003	1.03472	1.01727	1.01637	1.02279	1.34983	1.36986	1.57512	1.12486	1.33181	1.41357	1.43161	0.517634	0.00389371
LQ_19	E11	E11	BMPR1B	NM_001203	0.920572	1.03503	0.977654	0.977753	1.04156	0.978136	0.922821	0.980839	1.36028	1.39809	1.10714	0.660707	0.956586	0.857143	1.2885	0.365696	0.0342251
LQ_20	G16	G16	BMPR2	NM_001204	0.970501	0.919507	0.929844	0.939951	0.973224	1.00015	1.0343	1.00256	1.2538	1.69558	1.83737	0.949848	1.53785	1.681	1.59559	0.674086	0.0275484
LQ_52	M17	M17	BMS1	NM_014753	0.780688	0.883185	0.815852	0.826575	1.10432	1.11203	1.1425	1.11962	1.54605	0.919336	0.809585	1.18421	0.682088	0.680052	1.09166	0.126521	0.709895
LQ_21	B14	B14	BMX	NM_001721	1.06906	0.984917	0.988786	1.01425	1.09471	1.02613	1.02523	1.04869	1.51347	1.41654	1.48612	1.40273	1.2634	1.13414	1.47204	0.55782	8.17e-05
LQ_16	O14	O14	BNC1	NM_001717	0.876184	0.840931	0.838699	0.851938	1.13236	1.09239	1.09773	1.10749	1.66023	1.67707	1.58976	1.31274	1.44306	1.27957	1.64235	0.715765	1.78e-05
LQ_51	O9	O09	BNC2	NM_017637	0.795574	0.794263	0.869835	0.819891	1.2097	1.17713	1.02271	1.13651	0.860927	0.590939	0.814388	0.596026	0.492449	0.576858	0.755418	-0.404653	0.0425959
LQ_10	M17	M17	BNIP1	NM_013978	0.974327	0.946429	0.872593	0.931116	0.937898	0.942027	0.973325	0.951083	1.38175	1.27918	2.20713	1.06041	0.959386	1.47142	1.62269	0.698384	0.10134
LQ_12	N14	N14	BNIP2	NM_004330	0.745862	0.635299	0.655556	0.678906	1.00438	0.96704	0.964044	0.978488	2.15405	1.97952	1.7601	1.69713	1.70648	1.69492	1.96456	0.974205	0.00106803
LQ_15	M22	M22	BNIP3	NM_004052	0.784411	0.897143	0.855305	0.84562	0.99754	0.943577	0.919382	0.9535	0.930233	1.19427	1.46199	0.634249	0.995223	1.12782	1.1955	0.257609	0.271799
LQ_30	E6	E06	BNIP3L	NM_004331	0.82253	0.78103	0.715996	0.773186	1.15434	1.56547	1.42592	1.38191	1.23928	1.23688	1.00978	0.667302	0.712144	0.852004	1.16198	0.216585	0.100382
LQ_48_01	H11	H11	BNIPL	NM_138279	0.714471	0.755359	0.80569	0.758507	1.17458	1.14326	1.08171	1.13319	1.01818	1.09968	1.3065	0.545455	0.922313	0.918079	1.14145	0.190872	0.174607
LQ_30	L9	L09	BOC	NM_033254	0.837167	1.09426	0.718256	0.883228	1.19733	0.860095	1.55438	1.20394	2.49766	0.642055	1.85593	1.46737	0.321027	1.06952	1.66521	0.735708	0.288583
LQ_46_01	N10	N10	BOK	NM_032515	1.17908	1.09439	1.09771	1.12373	0.953519	0.945473	0.98425	0.961081	1.57919	1.30536	1.43575	0.88249	0.606061	0.86145	1.4401	0.52617	0.00510536
LQ_61_01	H9	H09	BOLA1	NM_016074	0.935673	0.875274	0.693772	0.834906	0.986855	1.18764	1.25014	1.14155	0.916667	1.0865	1.79551	0.666667	0.919348	1.44638	1.26623	0.340536	0.378582
LQ_50_01	G6	G06	BOLA2	NM_001031827	0.751568	0.729899	0.728716	0.736728	0.952509	0.997753	1.07854	1.0096	0.979681	0.821509	1.2021	0.870827	0.634802	0.976709	1.0011	0.00158271	0.992543
LQ_35	I4	I04	BOLA2B	NM_001039182	0.729471	0.761666	0.700716	0.730618	0.99042	1.07851	1.01543	1.02812	1.55546	0.775494	1.24444	1.3508	0.620396	0.933333	1.1918	0.253144	0.445149
LQ_57	K15	K15	BOLA3	NM_001035505	1.07464	1.06662	1.11099	1.08408	0.981408	0.872365	0.91318	0.922318	0.736687	1.13758	0.886203	0.484109	0.83709	0.584089	0.920158	-0.120047	0.532341
LQ_17	L17	L17	BOLL	NM_197970	0.938621	0.933765	0.879749	0.917378	0.940501	0.955447	0.95192	0.949289	0.881705	1.27217	1.01389	0.771492	1.11796	0.863688	1.05592	0.0785029	0.651271
LQ_37	N19	N19	BOP1	NM_015201	0.876505	0.933962	0.919324	0.90993	1.02295	0.99258	1.0197	1.01174	0.958466	1.21212	1.2487	0.766773	0.875421	1.0059	1.13976	0.188733	0.200413
LQ_23	L10	L10	BPGM	NM_001724	0.697015	0.772553	0.681377	0.716982	1.29124	1.26137	1.21359	1.2554	0.9113	0.960978	0.493755	0.82017	0.728014	0.377578	0.788678	-0.342492	0.226923
LQ_08	C13	C13	BPHL	NM_004332	0.900728	0.969706	0.959531	0.943321	1.0667	1.07043	1.08476	1.07396	1.03426	1.1789	1.52812	0.581771	0.766284	0.977995	1.24709	0.318567	0.167143
LQ_06	F12	F12	BPI	NM_001725	0.621095	0.623309	0.607915	0.61744	1.17936	1.13922	1.19426	1.17095	1.298	1.83639	0.656455	0.865333	1.39121	0.656455	1.26362	0.337558	0.48269
LQ_33	K7	K07	BPIL1	NM_025227	1.25888	1.26385	1.22515	1.2493	0.979002	0.990131	0.961949	0.977027	1.16817	0.829384	1.17737	0.681431	0.63981	0.844638	1.05831	0.0817601	0.637369
LQ_44_01	C9	C09	BPIL2	NM_174932	0.86247	0.829738	0.87972	0.857309	1.02294	1.07504	1.02342	1.04047	1.34928	1.20706	1.13427	0.919963	0.928505	0.827713	1.2302	0.298897	0.0218464
LQ_32	G12	G12	BPIL3	NM_174897	0.942195	0.995182	0.996284	0.977887	1.04718	1.01151	1.06145	1.04005	1.17851	1.059	0.870376	0.935875	0.726172	0.683867	1.03596	0.0509716	0.708952
LQ_23	F4	F04	BPNT1	NM_006085	0.804997	0.893588	0.754403	0.817663	1.25206	1.19068	1.21923	1.22066	1.05208	1.10775	1.23295	0.710153	0.704935	0.786988	1.13093	0.177506	0.0705963
LQ_13	G13	G13	BPTF	NM_004459	0.861707	0.82757	0.841959	0.843746	1.20587	0.913327	0.901506	1.0069	1.05797	1.40625	0.678189	0.573066	0.915179	0.393787	1.04747	0.0669073	0.832436
LQ_37	J14	J14	BPY2	NM_004678	1.11929	1.33113	1.29401	1.24814	1.01188	0.905463	0.915978	0.94444	0.8006	0.779589	1.23213	0.60045	0.519726	0.911779	0.937441	-0.0932	0.693232
LQ_62_01	C18	C18	BPY2B	NM_001002760	1.60018	1.25537	1.28626	1.3806	1.03663	1.0466	0.908038	0.99709	1.48656	1.43098	1.15158	1.05775	0.982043	0.990894	1.35637	0.439754	0.0263333
LQ_44_01	C14	C14	BPY2C	NM_001002761	1.07829	1.1094	1.14968	1.11245	0.900448	0.944444	0.902777	0.91589	0.490557	0.671296	0.867933	0.34339	0.555556	0.609899	0.676595	-0.563635	0.0412345
LQ_21	H19	H19	BRAF	NM_004333	0.733623	0.640271	0.632251	0.668715	1.00421	1.01792	1.01703	1.01305	1.50619	1.59011	1.89602	1.3986	1.53121	1.7737	1.66411	0.734747	0.00497276
LQ_28	C22	C22	BRAP	NM_006768	1.17598	0.863515	0.911896	0.983796	0.826134	1.04393	0.933161	0.934409	0.890736	1.03306	1.08127	0.623515	0.860882	0.837112	1.00169	0.00243313	0.97787
LQ_27	K20	K20	BRCA1	NM_007298	0.676526	0.649047	0.669037	0.66487	0.930171	0.916414	0.877925	0.90817	0.837209	1.34021	1.41718	0.651163	1.08247	1.06289	1.1982	0.260868	0.337033
LQ_16	M6	M06	BRCA2	NM_000059	0.792287	0.766481	0.841951	0.80024	0.964042	0.940462	0.937882	0.947462	1.53715	1.79718	1.42912	1.40905	1.36928	1.35187	1.58782	0.667043	0.00576234
LQ_54	B7	B07	BRCC3	NM_001018055	0.933607	0.878457	0.898757	0.903607	0.980148	1.02637	1.051	1.01917	0.972898	0.863163	0.938735	0.648599	0.609292	0.741107	0.924932	-0.112581	0.0815448
LQ_49_01	J21	J21	BRD1	NM_014577	0.768183	0.794489	0.726443	0.763038	0.993015	0.976194	0.984275	0.984495	1.16937	1.33671	1.77384	0.980762	0.650289	1.21951	1.42664	0.512618	0.0770185
LQ_19	N21	N21	BRD2	NM_001113182	0.670125	0.787129	0.793994	0.750416	0.977685	0.96477	0.937591	0.960015	1.86866	1.6449	1.40721	1.49493	1.403	1.27529	1.64026	0.713921	0.00861234
LQ_19	B16	B16	BRD3	NM_007371	0.841145	0.902513	0.883729	0.875796	1.22018	1.12648	1.12515	1.15727	1.91408	1.01266	1.9755	1.61633	0.886076	1.46187	1.63408	0.708479	0.111269
LQ_50_01	E15	E15	BRD7	NM_013263	1.00055	0.970019	0.995346	0.988637	0.92067	0.977907	0.981594	0.960057	1.19924	1.34869	1.12761	0.953938	1.01152	0.907591	1.22518	0.292995	0.0258732
LQ_03	E12	E12	BRD8	NM_183359	0.78983	0.886453	0.946305	0.874196	1.22129	1.09775	0.966732	1.09526	1.46449	1.41706	1.6573	0.884222	0.944707	1.09551	1.51295	0.597366	0.00221283
LQ_38	J5	J05	BRD9	NM_001009877	1.22849	1.28976	1.307	1.27508	0.960484	0.846085	0.815146	0.873905	0.636563	0.548411	0.784239	0.457529	0.340393	0.382555	0.656404	-0.607343	0.00752031
LQ_21	C11	C11	BRDT	NM_001726	0.855959	0.804299	0.810518	0.823592	0.989239	0.976623	0.975763	0.980542	1.38313	3.04735	2.19466	1.0604	2.48476	1.86069	2.20838	1.14299	0.0657064
LQ_51	H4	H04	BRE	NM_199191	0.963646	0.87249	0.995868	0.944001	0.898513	0.948352	0.815788	0.887551	0.656096	0.986252	0.533491	0.492072	0.597729	0.326023	0.72528	-0.46339	0.111965
LQ_03	B3	B03	BRF1	NM_145696	0.785247	0.887192	0.982722	0.885054	1.1293	0.994887	0.896015	1.00673	1.05614	1.13826	1.24425	0.889383	0.860633	0.730322	1.14622	0.19688	0.0549181
LQ_08	L3	L03	BRF2	NM_018310	0.822707	0.827093	0.81173	0.82051	1.07897	1.14975	1.1345	1.12107	0.7431	0.760194	1.22832	0.566171	0.518314	1.08382	0.910539	-0.135207	0.603645
LQ_62_01	K14	K14	BRI3	NM_015379	1.172	0.910532	0.94454	1.00903	1.28864	1.3281	1.1319	1.24955	3.66901	3.09478	2.62582	2.9274	2.39845	2.33406	3.12987	1.6461	0.00212235
LQ_46_01	D9	D09	BRI3BP	NM_080626	0.898686	0.823724	0.876018	0.866143	1.00431	1.07174	1.0544	1.04348	0.700792	1.5175	1.43928	0.3961	0.991019	0.569715	1.21919	0.285923	0.446959
LQ_16	I11	I11	BRIP1	NM_032043	1.06258	1.04526	1.04358	1.05047	0.919341	0.888579	0.944858	0.917593	1.11429	1.44336	1.33998	0.891436	1.31785	1.18417	1.29921	0.377638	0.0369421
LQ_39	J22	J22	BRMS1	NM_001024958	0.814879	0.818606	0.901754	0.84508	1.08596	1.10542	1.05192	1.0811	1.43511	1.31934	1.38966	0.70229	0.5997	0.77821	1.38137	0.466102	0.000346617
LQ_62_01	C17	C17	BRMS1L	NM_032352	1.13861	0.811906	0.870479	0.940331	1.05885	1.13366	0.991754	1.06142	1.76778	0.997831	1.3059	1.24548	0.780911	0.949743	1.35717	0.4406	0.185642
LQ_66_01	G4	G04	BRP44	NM_015415	0.543637	0.700422	0.69556	0.64654	1.10797	1.06414	1.09588	1.08933	1.75131	1.15848	1.12896	1.45943	0.834106	0.998697	1.34625	0.428948	0.1628
LQ_43_01	H14	H14	BRP44L	NM_016098	0.884002	0.925048	0.864403	0.891151	1.00378	1.07803	1.0504	1.04407	0.96014	0.854449	0.745627	0.727379	0.559811	0.630915	0.853405	-0.228697	0.0770532
LQ_28	J5	J05	BRPF1	NM_004634	1.05342	0.95956	1.00127	1.00475	0.912077	1.04102	0.914949	0.956014	1.25953	0.960645	1.08005	0.928074	0.619771	0.66709	1.10007	0.137602	0.313435
LQ_27	O21	O21	BRPF3	NM_015695	1.01542	0.892941	0.969481	0.95928	1.00799	0.996583	1.01233	1.00563	1.30152	1.57362	1.43643	0.929656	1.27389	1.13081	1.43719	0.523251	0.00510436
LQ_22	L14	L14	BRS3	NM_001727	0.936694	0.902284	0.955944	0.931641	0.986269	1.01862	1.01182	1.00557	1.17361	1.65975	1.50973	0.930797	1.28631	1.11244	1.4477	0.533762	0.0356978
LQ_20	O16	O16	BRSK1	NM_032430	1.0483	0.988397	0.946201	0.994301	0.92374	0.945044	0.997479	0.955421	1.33662	2.05429	1.99769	1.02005	1.76082	1.61352	1.7962	0.844949	0.0259087
LQ_20	K21	K21	BRSK2	NM_003957	0.923304	0.951051	0.974918	0.949758	0.941925	0.944599	0.967675	0.9514	1.39776	1.1056	1.23043	0.91853	0.991231	1.08128	1.2446	0.315679	0.0445636
LQ_02	N18	N18	BRUNOL4	NM_001025089	0.912263	0.919532	0.977627	0.936474	1.16613	1.09589	0.982713	1.08158	1.26616	0.875099	0.822834	0.700431	0.5834	0.488557	0.988032	-0.0173699	0.935931
LQ_34	E10	E10	BRUNOL5	NM_021938	0.880425	0.7799	0.732014	0.797446	1.01547	1.11188	1.12087	1.08274	1.24113	0.828937	1.80258	1.09929	0.640543	1.41631	1.29088	0.368358	0.360839
LQ_42_01	I18	I18	BRUNOL6	NM_052840	1.02976	1.15237	1.04422	1.07545	0.910554	0.848789	0.89676	0.885368	0.686878	0.694617	0.951701	0.355282	0.396924	0.523436	0.777732	-0.362655	0.0630098
LQ_16	F5	F05	BRWD1	NM_001007246	1.01353	1.02296	0.989593	1.00869	1.04249	0.939151	0.981451	0.987696	2.46996	2.40462	2.36609	2.00267	1.69926	1.77456	2.41355	1.27116	1.27e-06
LQ_61_01	E17	E17	BRWD2	NM_018117	0.903314	0.788954	0.770588	0.820952	0.878909	1.07707	1.09401	1.01666	1.42426	1.43718	1.52672	1.1653	1.20538	1.2573	1.46272	0.548652	0.000136551
LQ_54	G13	G13	BRWD3	NM_153252	1.03374	0.964764	1.0171	1.0052	0.922669	1.06665	1.00524	0.998184	1.0251	1.10957	1.57171	0.502092	0.762829	1.06964	1.23546	0.30505	0.238001
LQ_49_01	B3	B03	BSCL2	NM_032667	0.856274	0.824627	0.779329	0.820076	0.895464	0.944636	0.977718	0.939273	2.91032	2.81935	3.44471	2.33503	1.94918	2.44575	3.05813	1.61265	0.000456488
LQ_55	E18	E18	BSDC1	NM_018045	0.931637	0.867692	0.923371	0.907567	1.01413	1.14134	0.953471	1.03631	0.783662	1.19048	1.24118	0.569936	0.861196	0.803115	1.07177	0.099998	0.646122
LQ_29	M5	M05	BSG	NM_198591	0.657389	0.642394	0.647861	0.649215	1.25363	1.31278	1.28679	1.2844	1.34882	1.31988	1.26996	0.93668	0.892857	0.798258	1.31288	0.392739	0.000170008
LQ_29	M12	M12	BSN	NM_003458	1.10246	1.08753	1.04443	1.07814	1.02798	1.04368	1.07222	1.04796	1.11707	1.30704	1.26041	0.558534	0.710846	0.652712	1.22817	0.296513	0.0162398
LQ_24	K12	K12	BSND	NM_057176	0.667862	0.617086	0.636014	0.640321	1.217	1.27442	1.33491	1.27544	0.57047	0.527056	0.796178	0.503356	0.316233	0.350318	0.631235	-0.663752	0.011505
LQ_33	H12	H12	BSPH1	NM_001128326	1.09743	1.1195	1.19912	1.13868	1.0268	1.03017	0.960162	1.00571	1.36795	1.2306	0.967573	1.03294	0.93633	0.810669	1.18871	0.249396	0.183427
LQ_34	N4	N04	BSPRY	NM_017688	0.652513	0.607111	0.612944	0.624189	1.12705	1.1797	1.12234	1.14303	1.67464	1.93611	1.79395	1.19617	1.54889	1.38391	1.80157	0.849252	0.000447298
LQ_04	J19	J19	BST1	NM_004334	0.76934	0.853937	0.869635	0.830971	1.13207	0.742148	1.10147	0.991896	1.20482	1.11359	0.816327	0.834106	0.801782	0.556586	1.04491	0.0633794	0.721264
LQ_30	N17	N17	BST2	NM_004335	1.12389	1.3671	0.931767	1.14092	0.966806	1.03404	1.21772	1.07286	0.790698	1.02784	1.16392	0.395349	0.620985	0.897187	0.994151	-0.00846288	0.959798
LQ_08	I13	I13	BTAF1	NM_003972	1.14119	1.08431	1.06129	1.0956	0.945357	1.05213	1.01313	1.00354	1.02041	0.896152	0.884222	0.790816	0.500791	0.718431	0.933594	-0.0991327	0.201935
LQ_35	C20	C20	BTBD1	NM_001011885	0.822036	0.838748	0.822485	0.827756	0.965785	1.07279	0.961844	1.00014	1.12604	1.02113	1.02234	0.835452	0.915493	0.908747	1.0565	0.0792978	0.179493
LQ_24	E7	E07	BTBD10	NM_032320	0.907441	0.932784	0.842009	0.894078	1.10457	1.05811	1.19669	1.11979	0.913806	0.37192	0.74573	0.592739	0.18596	0.433005	0.677152	-0.562448	0.114016
LQ_42_01	G3	G03	BTBD11	NM_152322	0.902439	0.974557	0.965963	0.947653	1.03626	0.975541	1.01579	1.0092	0.72973	0.557348	0.848765	0.486486	0.381344	0.591564	0.711948	-0.490157	0.0271486
LQ_35	E8	E08	BTBD12	NM_032444	0.658107	0.644123	0.647462	0.649897	1.06378	1.13071	0.983784	1.05943	1.04356	1.51307	1.4911	0.680581	1.23796	1.2987	1.34924	0.432149	0.0845049
LQ_58	C3	C03	BTBD16	NM_144587	1.04807	1.1029	1.11509	1.08869	0.962066	0.98173	0.95318	0.965659	1.02642	0.932994	0.803461	0.93907	0.72095	0.576844	0.92096	-0.11879	0.288563
LQ_45_01	L10	L10	BTBD17	NM_001080466	0.840897	0.891259	0.825075	0.85241	1.07172	1.0579	1.12335	1.08432	1.26984	1.09306	1.45587	1.01587	0.590842	0.970579	1.27292	0.348145	0.0596975
LQ_34	N21	N21	BTBD2	NM_017797	1.04215	1.06171	1.00157	1.03514	0.989083	1.00709	1.03442	1.0102	1.2882	0.858013	1.19197	1.04853	0.691946	0.972396	1.11273	0.154099	0.435934
LQ_34	B11	B11	BTBD3	NM_181443	0.937871	0.946518	0.924599	0.936329	1.05931	1.03409	1.04467	1.04602	0.865513	0.776156	1.18926	0.665779	0.714064	0.985389	0.943644	-0.0836855	0.676623
LQ_38	F7	F07	BTBD6	NM_033271	0.975073	1.05268	1.06325	1.03034	1.17188	0.946794	0.902467	1.00705	0.902256	0.926784	0.964025	0.551378	0.55607	0.634846	0.931022	-0.103113	0.0184384
LQ_35	C8	C08	BTBD7	NM_018167	0.830994	0.852038	0.848645	0.843892	1.00722	1.07836	0.981788	1.02246	1.61696	1.17851	1.3945	1.40137	0.935875	1.17431	1.39666	0.481976	0.0350576
LQ_64_01	I15	I15	BTBD8	NM_183242	1.05157	1.06381	1.10713	1.07417	1.01325	1.08172	0.958823	1.01793	1.00518	0.885461	1.3432	0.670119	0.628392	0.822368	1.07795	0.108286	0.599954
LQ_29	E16	E16	BTBD9	NM_152733	0.710591	0.654364	0.659144	0.6747	1.14832	1.16466	1.15787	1.15695	1.24783	1.25762	1.21255	0.727903	0.838415	0.784593	1.23934	0.309568	6.28e-05
LQ_51	J12	J12	BTC	NM_001729	0.833509	0.843025	0.914109	0.863547	1.12607	1.06694	1.11205	1.10169	0.948167	1.36097	1.25928	0.726928	0.927931	0.774943	1.18947	0.250321	0.201736
LQ_16	G14	G14	BTD	NM_000060	0.824425	0.772056	0.949919	0.8488	0.913668	0.911275	0.884203	0.903049	1.88757	1.65675	1.54057	1.39516	0.934579	0.992811	1.69496	0.761254	0.00242316
LQ_09	F20	F20	BTF3	NM_001207	0.58397	0.637185	0.576789	0.599315	0.860623	1.00442	1.00441	0.956484	0.902935	1.4174	1.765	0.857788	1.02639	1.15986	1.36178	0.445493	0.222033
LQ_53	D20	D20	BTF3L4	NM_001136497	0.961137	0.971304	0.93743	0.956624	1.32116	0.955045	0.965736	1.08065	0.64695	0.992673	0.909091	0.485213	0.543607	0.717703	0.849571	-0.235193	0.222122
LQ_06	J3	J03	BTG1	NM_001731	0.790729	0.872702	0.813435	0.825622	1.05756	0.961862	0.975604	0.998343	1.27443	1.43084	0.695012	0.97706	1.19237	0.490597	1.13343	0.180692	0.583164
LQ_12	H4	H04	BTG2	NM_006763	0.946933	0.845186	0.829915	0.874011	0.978999	0.959867	0.954262	0.964376	1.38817	1.43663	2.00824	1.13111	1.07748	1.69928	1.61102	0.687971	0.0373353
LQ_47_01	B16	B16	BTG3	NM_006806	0.802825	0.792018	0.859983	0.818275	1.06973	1.07796	0.990184	1.04596	0.913396	1.41945	0.957728	0.67659	0.92264	0.627477	1.09686	0.133375	0.581679
LQ_38	C16	C16	BTG4	NM_017589	0.888807	0.846585	0.914	0.883131	1.15176	1.02373	0.943338	1.03961	2.19962	1.32527	1.28556	1.59472	0.893114	1.01204	1.60348	0.681206	0.113092
LQ_19	J18	J18	BTK	NM_000061	1.00572	1.02818	0.997556	1.01049	1.08514	0.981017	0.94799	1.00472	1.45856	1.59259	1.78509	1.03166	1.33333	1.40007	1.61208	0.688923	0.0029587
LQ_42_01	J4	J04	BTLA	NM_181780	0.922683	0.961407	0.840994	0.908361	0.95303	0.956493	0.965655	0.958393	1.42744	1.48677	1.83161	1.00449	0.892061	0.915805	1.58194	0.661694	0.00989314
LQ_03	I21	I21	BTN1A1	NM_001732	0.72392	0.821921	0.92185	0.822564	1.13111	1.04646	0.903587	1.02705	1.29635	1.01888	1.26874	0.874284	0.779143	0.865052	1.19466	0.256598	0.0920603
LQ_31	F16	F16	BTN2A1	NM_007049	1.02502	0.964099		0.994562	1.00595	1.03686		1.0214	1.09219	0.795672		0.835207	0.572884		0.943933	-0.083244	0.646847
LQ_47_01	C16	C16	BTN2A2	NM_181531	0.955459	0.987352	1.02357	0.988795	0.994279	0.970133	0.939218	0.967877	0.881182	0.768574	1.05438	0.710631	0.540848	0.610433	0.90138	-0.149792	0.301099
LQ_29	H13	H13	BTN2A3	NM_024018	1.09335	1.11047	1.01975	1.07452	0.950191	0.948781	0.965736	0.954903	1.37418	1.12284	1.1526	0.630773	0.426679	0.43799	1.21654	0.282786	0.0523835
LQ_43_01	O3	O03	BTN3A1	NM_194441	0.697531	0.666667	0.603619	0.655939	1.04803	1.13711	1.11732	1.10082	2.32301	3.10711	2.99795	1.62242	2.1668	2.25873	2.80936	1.49024	0.00179804
LQ_43_01	K15	K15	BTN3A2	NM_007047	1.03729	1.0725	1.02876	1.04618	0.86487	0.982653	0.921339	0.922954	0.86784	0.94028	0.819277	0.471113	0.508259	0.433735	0.875799	-0.191328	0.0241691
LQ_41_01	E4	E04	BTN3A3	NM_197974	0.749712	0.680794	0.674819	0.701775	1.04262	1.04102	1.13325	1.0723	1.35135	1.02649	1.67785	0.921376	0.695364	1.10738	1.3519	0.434986	0.134601
LQ_30	M8	M08	BTNL2	NM_019602	1.00758	1.03367	0.837551	0.959599	1.06274	1.25375	1.25264	1.18971	0.907912	1.1045	1.18694	0.570687	0.792976	0.728352	1.06645	0.0928201	0.467028
LQ_31	M14	M14	BTNL3	NM_197975	1.10372	1.06137		1.08254	1.00369	1.00551		1.0046	1.16348	1.06967		0.894988	0.867303		1.11658	0.159085	0.0445693
LQ_49_01	K6	K06	BTNL8	NM_001040462	0.746161	0.730769	0.667383	0.714771	0.918034	0.971877	1.02149	0.970468	0.699029	1.25687	1.24698	0.466019	0.981932	0.884956	1.06763	0.0944098	0.732276
LQ_44_01	E13	E13	BTNL9	NM_152547	0.801111	0.821007	0.860841	0.827653	0.982596	1.02558	1.01853	1.0089	1.25454	1.28245	0.971178	0.891383	0.9071	0.689223	1.16939	0.225756	0.163671
LQ_27	E19	E19	BTRC	NM_003939	0.937382	0.926731	0.970074	0.944729	0.993277	0.978981	0.978772	0.983677	1.34273	1.19134	1.34392	0.805639	0.938628	1.13012	1.29266	0.370347	0.0044603
LQ_19	J8	J08	BUB1	NM_004336	0.68873	0.727342	0.664804	0.693625	1.18319	1.08595	1.05423	1.10779	5.14286	5.39267	5.09454	4.31169	4.08377	3.88655	5.21002	2.38129	1.39e-06
LQ_20	H13	H13	BUB1B	NM_001211	0.837389	0.829587	0.821156	0.829377	0.999281	1.01466	1.01485	1.0096	8.80669	8.69755	8.89774	7.00132	7.43007	6.86144	8.80066	3.13761	1.82e-08
LQ_17	B6	B06	BUB3	NM_001007793	0.978276	1.018	0.883713	0.959996	0.895107	0.922091	0.9706	0.929266	1.72718	1.52051	1.68224	1.40994	1.1669	1.49533	1.64331	0.716604	0.00051052
LQ_59	D13	D13	BUD13	NM_032725	0.954701	0.97883	1	0.977844	0.946142	0.964226	1.02869	0.979684	1.38765	1.60535	1.38859	0.984781	1.11483	1.48127	1.46053	0.54649	0.00313311
LQ_66_01	G21	G21	BUD31	NM_003910	0.920343	0.962674	0.841438	0.908152	1.00329	0.97851	1.0852	1.02233	1.82759	1.24747	1.68701	1.48276	1.07889	1.25628	1.58735	0.666625	0.0282605
LQ_33	O19	O19	BVES	NM_007073	0.890931	0.966757	0.950141	0.935943	1.07139	1.0574	1.06015	1.06298	1.61623	1.0223	1.12211	1.1348	0.86741	0.891089	1.25355	0.326019	0.239454
LQ_64_01	N18	N18	BXDC1	NM_032194	0.845932	0.740504	0.817906	0.801447	1.01953	1.12855	1.03204	1.06004	1.40098	1.55929	1.44712	0.946611	1.14895	1.03896	1.46913	0.554966	0.000566331
LQ_37	M12	M12	BXDC2	NM_018321	0.82946	0.967296	0.972258	0.923004	1.12201	1.03596	0.987807	1.04859	1.41796	1.23537	1.08232	1.31668	1.10533	0.983929	1.24522	0.316398	0.0648291
LQ_58	D20	D20	BXDC5	NM_025065	0.873884	0.837933	0.861475	0.857764	1.00608	1.07243	1.05802	1.04551	1.41435	1.03265	1.36	1.15244	0.865197	1.22667	1.269	0.343695	0.0870148
LQ_46_01	I5	I05	BYSL	NM_004053	0.894578	0.806378	0.801681	0.834212	1.06624	1.0571	1.12907	1.08413	1.31619	1.45524	1.04849	0.795837	0.727618	0.78637	1.27331	0.34858	0.0838756
LQ_37	E21	E21	BZRAP1	NM_004758	1.10585	1.35189	1.3125	1.25675	1.00758	0.877462	0.87967	0.921569	1.24082	0.814143	0.947522	0.911623	0.604792	0.753158	1.00083	0.00119461	0.99507
LQ_49_01	L10	L10	BZRPL1	NM_001010873	1.01014	0.998278	0.965906	0.991442	0.969517	0.97571	1.00338	0.982869	1.49168	2.21392	1.69539	1.00402	1.49511	1.2229	1.80033	0.84826	0.0204284
LQ_10	L10	L10	BZW1	NM_014670	0.966813	0.888015	0.467654	0.774161	1.03095	1.02468	1.15827	1.0713	1.32772	1.49966	2.21753	0.939119	1.02249	1.68955	1.68164	0.749866	0.0666687
LQ_13	K21	K21	BZW2	NM_014038	1.40105	1.31028	1.3073	1.33954	1.22514	0.941063	0.908456	1.02488	0.851946	0.986918	1.09041	0.575639	0.711499	0.840527	0.976426	-0.034418	0.749938
LQ_49_01	F19	F19	C10ORF10	NM_007021	0.914228	0.943743	0.846174	0.901382	0.940597	0.941047	0.981218	0.954287	1.33122	1.64234	1.23731	1.04596	1.18613	1.04695	1.40362	0.489154	0.0299995
LQ_44_01	D22	D22	C10ORF104	NM_173473	1.2941	1.27221	1.29342	1.28658	0.819666	0.86162	0.865875	0.849053	1.12405	1.79653	1.91827	0.592683	1.25151	1.12594	1.61295	0.689701	0.068067
LQ_43_01	M3	M03	C10ORF107	NM_173554	0.955761	1.06678	1.04561	1.02272	1.04599	1.05503	1.03037	1.0438	1.21098	0.766479	0.995733	0.861141	0.562085	0.711238	0.991064	-0.0129501	0.94783
LQ_43_01	K6	K06	C10ORF11	NM_032024	0.860854	0.904879	0.856966	0.874233	0.954102	0.996901	0.978463	0.976489	1.70302	1.3253	1.35956	0.896325	0.873494	0.63639	1.46263	0.548561	0.018523
LQ_41_01	F21	F21	C10ORF111	NM_153244	1.02233	0.941389	0.929121	0.964282	0.99377	0.965599	1.03266	0.997344	1.08108	1.05364	1.77919	0.585586	0.550766	0.901779	1.30464	0.383647	0.26873
LQ_57	C4	C04	C10orf113	NM_001010896	1.12644	1.08082	1.1168	1.10802	0.961081	0.939672	0.946736	0.949163	0.60241	1.03792	0.941695	0.441767	0.635459	0.66119	0.860673	-0.216462	0.351005
LQ_57	B10	B10	C10orf114	NM_001010911	0.834427	0.802198	0.827254	0.821293	1.14849	1.12946	1.09744	1.12513	1.0843	1.0274	0.865567	0.786121	0.799087	0.595077	0.992423	-0.0109731	0.913508
LQ_40	G3	G03	C10ORF118	NM_018017	0.845587	1.00181	0.950051	0.932482	1.05139	0.946977	0.986591	0.994984	1.06296	0.773395	0.912017	0.681385	0.567156	0.670601	0.916124	-0.126385	0.372565
LQ_38	I9	I09	C10ORF119	NM_024834	0.86437	0.87122	0.87575	0.870446	1.24402	1.09861	1.047	1.12988	1.78117	1.20381	0.999144	0.735086	0.755879	0.742221	1.32804	0.409299	0.233815
LQ_36	C7	C07	C10ORF12	NM_015652	1.1492	1.13053	1.0295	1.10308	1.00365	1.03252	1.06039	1.03219	1.30719	0.929316	1.04744	1.06952	0.78851	0.8626	1.09465	0.130469	0.444172
LQ_60	K19	K19	C10orf120	NM_001010912	0.992937	1.04281	0.962126	0.99929	0.951723	0.986949	1.00427	0.980982	0.940799	0.838169	0.575506	0.665443	0.687728	0.460405	0.784825	-0.349558	0.119042
LQ_36	H8	H08	C10ORF125	NM_198472	0.924206	0.944285	0.855693	0.908061	0.940533	0.95662	1.00844	0.968533	0.88659	1.24747	1.07487	0.701884	1.01146	0.852483	1.06964	0.0971307	0.540527
LQ_46_01	I11	I11	C10ORF129	NM_207321	0.895126	0.868878	0.920672	0.894892	1.01924	1.04614	1.06101	1.04213	2.99786	2.4956	3.82311	1.65188	1.55608	2.45364	3.10552	1.63484	0.00553985
LQ_62_01	F22	F22	C10ORF137	NM_015608	1.41766	1.11095	1.11436	1.21433	1.10245	1.09114	0.894622	1.0294	1.2262	1.1097	1.45286	0.774443	0.887762	1.051	1.26292	0.336765	0.0594393
LQ_48_01	E11	E11	C10orf140	NM_207371	0.977916	0.956056	1.01138	0.981784	1.0397	1.06454	1.00304	1.03576	0.664187	1.09305	0.872011	0.345377	0.672646	0.646976	0.876416	-0.190312	0.374725
LQ_63_01	E11	E11	C10orf141	NM_001039762	0.938396	1.10751	0.933354	0.993087	0.961375	0.875524	0.952025	0.929642	1.26747	1.05787	1.10354	0.974976	0.777847	0.908796	1.14296	0.192774	0.0879804
LQ_13	F8	F08	C10orf2	NM_021830	0.758703	0.673364	0.784658	0.738908	1.405	1.04324	1.02248	1.15691	1.23894	1.48485	1.51012	0.884956	1.06061	1.2987	1.4113	0.497026	0.00893478
LQ_44_01	G9	G09	C10ORF25	NM_001039380	0.924094	0.962506	1.05232	0.97964	1.0077	1.04533	0.985752	1.01293	0.887235	1.14728	0.97386	0.715512	0.800427	0.743209	1.00279	0.00402113	0.972625
LQ_35	I9	I09	C10ORF26	NM_001083913	1.30457	1.24749	1.16257	1.23821	0.983794	0.936817	0.99058	0.970397	1.30465	1.11269	1.07152	0.93843	0.733902	0.669703	1.16295	0.217793	0.0858792
LQ_31	H20	H20	C10ORF27	NM_152710	1.07442	0.96594		1.02018	0.912257	0.954507		0.933382	1.25651	1.36595		0.796813	0.984752		1.31123	0.39092	0.00467168
LQ_43_01	H20	H20	C10ORF28	NM_014472	0.757459	0.786045	0.695835	0.746446	0.891142	1.009	0.980651	0.960265	1.49406	1.31761	1.60314	1.08659	0.728155	1.21126	1.4716	0.557388	0.00477416
LQ_42_01	C21	C21	C10ORF32	NM_144591	1.15463	1.26129	1.16696	1.19429	0.91648	0.864086	0.906944	0.895837	0.633714	0.543971	0.596125	0.359104	0.339982	0.234192	0.59127	-0.758111	9.59e-05
LQ_62_01	H5	H05	C10ORF33	NM_032709	1.24016	1.05213	0.971409	1.0879	1.17404	1.17398	1.04688	1.13163	1.32792	1.37261	1.06383	0.811509	1.03783	0.673759	1.25479	0.327445	0.057311
LQ_29	J12	J12	C10ORF35	NM_145306	0.906404	0.883042	0.869064	0.88617	1.22333	1.21431	1.24715	1.22826	1.38587	0.734256	1.16311	0.896739	0.536572	0.838518	1.09441	0.130154	0.647373
LQ_39	L22	L22	C10ORF4	NM_145246	0.949739	0.913598	0.938847	0.934061	1.02442	1.05754	1.02217	1.03471	0.969348	1.07469	0.747464	0.759759	0.806018	0.507208	0.930501	-0.103921	0.510988
LQ_28	N9	N09	C10ORF46	NM_153810	0.834846	0.743384	0.744911	0.77438	0.890277	1.03398	0.977239	0.967164	1.63112	2.68	1.92143	1.25471	2.08	1.40905	2.07752	1.05486	0.0261488
LQ_37	H8	H08	C10ORF47	NM_153256	0.75021	0.951572	0.929847	0.87721	1.00852	0.999036	0.995741	1.0011	1.67973	0.826173	0.857339	1.30646	0.660939	0.685871	1.12108	0.164891	0.687171
LQ_51	O3	O03	C10ORF49	NM_145314	0.827713	0.74133	0.856848	0.80863	1.25723	1.17352	1.07016	1.16697	1.11394	1.65318	1.44678	0.827498	1.0904	0.861178	1.40463	0.490194	0.0615949
LQ_41_01	F14	F14	C10ORF53	NM_182554	0.859084	0.908025	0.909194	0.892101	1.03345	1.0073	1.09059	1.04378	0.964889	1.14201	1.46949	0.643259	0.620655	1.1208	1.19213	0.253539	0.263492
LQ_38	L4	L04	C10orf54	NM_022153	0.971896	1.01146	1.04475	1.00937	1.25186	1.06345	1.0117	1.10901	1.03093	0.892211	0.885379	0.628615	0.578732	0.478583	0.936173	-0.0951533	0.249516
LQ_41_01	C10	C10	C10ORF55	NM_001001791	1.04881	0.998422	0.972373	1.00654	0.979673	0.976972	1.06446	1.00704	0.834248	0.767668	0.838379	0.373216	0.519305	0.465766	0.813432	-0.297907	0.00123787
LQ_50_01	G9	G09	C10ORF57	NM_025125	0.953641	0.971109	1.0063	0.977015	0.839698	0.922616	0.953647	0.90532	1.11524	0.785855	0.734494	0.886474	0.505192	0.516866	0.87853	-0.186836	0.366094
LQ_64_01	K18	K18	C10ORF58	NM_032333	0.924087	0.932847	0.907132	0.921355	1.03396	1.09883	1.06323	1.06534	1.10919	1.20521	1.03714	1.03986	0.977199	0.802944	1.11718	0.159859	0.0737999
LQ_44_01	C13	C13	C10ORF59	NM_001031709	0.943137	0.96302	0.978964	0.961707	1.0531	1.02639	1.03181	1.0371	1.00953	0.826667	1.26722	0.729108	0.56	0.853994	1.03447	0.0488959	0.800682
LQ_48_01	I13	I13	C10orf62	NM_001009997	0.726942	0.721865	0.791465	0.746757	1.11925	1.17445	1.05799	1.11723	2.60901	2.52413	2.22861	1.42959	1.5219	1.25809	2.45392	1.29509	0.000227564
LQ_34	H13	H13	C10ORF63	NM_145010	0.978145	0.969733	0.961671	0.96985	0.986186	1.03115	1.03029	1.01588	1.18098	0.939394	0.882065	0.893712	0.818182	0.653381	1.00081	0.00117067	0.993353
LQ_63_01	M19	M19	C10ORF65	NM_138413	0.852089	0.900069	0.85459	0.868916	0.995002	0.986835	1.07741	1.01975	1.43164	1.45482	1.13435	1.10952	1.11026	0.957107	1.34027	0.422525	0.0299923
LQ_38	L19	L19	C10ORF67	NM_153714	1.07625	1.06878	1.12275	1.08926	1.12309	0.976759	0.889799	0.996549	0.681199	0.661798	0.846137	0.476839	0.319489	0.556669	0.729711	-0.454602	0.00986788
LQ_63_01	N8	N08	C10ORF68	NM_024688	0.698384	0.795658	0.649197	0.714413	1.0407	0.976145	1.06082	1.02589	1.52838	1.60243	1.39991	1.22271	1.29926	1.11993	1.51024	0.594777	0.000993734
LQ_29	B15	B15	C10ORF71	NM_199459	1.19483	1.19127	1.17442	1.18684	0.857986	0.836908	0.882574	0.859156	2.47372	2.00963	1.5012	1.46362	1.10948	0.660528	1.99485	0.99628	0.0239611
LQ_43_01	J21	J21	C10ORF72	NM_144984	1.23148	1.39248	1.25508	1.29301	0.807181	0.875434	0.811781	0.831465	0.710109	0.841652	0.829548	0.355054	0.508906	0.592534	0.793769	-0.333208	0.00796901
LQ_46_01	E11	E11	C10ORF76	NM_024541	0.781763	0.714541	0.765169	0.753825	1.05995	1.1254	1.15738	1.11424	1.26095	1.17815	1.16718	0.875657	0.999643	1.02987	1.20209	0.265548	0.00240561
LQ_38	B18	B18	C10ORF78	NM_001002759	0.98045	0.933902	0.96675	0.960367	1.16656	1.01411	0.994898	1.05852	1.27119	0.757378	1.47401	0.822532	0.496213	1.08611	1.16753	0.223454	0.476071
LQ_49_01	E15	E15	C10ORF79	NM_025145	1.11794	1.15844	1.10255	1.12631	0.918089	0.900625	0.898702	0.905805	1.58113	1.80872	1.50962	1.06273	1.21407	0.949598	1.63316	0.707663	0.00216737
LQ_34	M4	M04	C10ORF81	NM_024889	0.615985	0.544813	0.594722	0.585173	0.893061	0.904607	0.917458	0.905042	1.06437	1.18662	1.74326	0.861632	1.13269	1.47913	1.33142	0.412965	0.187856
LQ_29	I10	I10	C10ORF82	NM_144661	1.04778	1.13591	1.0228	1.06883	1.05099	0.946591	1.01535	1.00431	0.940291	0.658617	0.735463	0.658204	0.482986	0.390715	0.778124	-0.361928	0.0576176
LQ_36	B11	B11	C10ORF84	NM_001134672	0.779105	0.739255	0.672693	0.730351	0.999875	1.06027	1.07029	1.04348	1.79667	1.59345	0.990099	1.57756	1.33506	0.801509	1.46007	0.546042	0.130304
LQ_32	J10	J10	C10ORF88	NM_024942	1.09895	0.973502	0.99969	1.02405	1.04683	1.07889	1.11882	1.08151	1.06984	0.897	1.20818	0.89153	0.649551	0.991326	1.05834	0.0818008	0.552241
LQ_39	B8	B08	C10ORF90	NM_001004298	0.845235	0.855425	0.886967	0.862542	1.01769	0.996011	0.959832	0.991177	0.91257	1.34864	1.13026	0.64763	0.659971	0.565131	1.13049	0.176948	0.358471
LQ_30	N5	N05	C10ORF91	NM_173541	0.556717	1.09573	0.476954	0.709799	0.972987	0.746678	1.48296	1.06754	1.5493	0.587764	1.51587	1.22066	0.187016	1.04216	1.21764	0.284091	0.527722
LQ_42_01	B5	B05	C10ORF92	NM_017609	0.898049	0.963979	0.873292	0.911773	1.09117	1.0668	1.07631	1.07809	0.678979	1.18624	1.08108	0.353069	0.7414	0.59744	0.9821	-0.0260584	0.913388
LQ_36	B17	B17	C10ORF93	NM_173572	0.872994	0.842407	0.77228	0.829227	1.07647	1.10005	1.13234	1.10295	1.60344	1.20937	1.31417	1.4079	0.907029	1.1499	1.37566	0.460125	0.033283
LQ_50_01	L16	L16	C10ORF95	NM_024886	0.812381	0.819024	0.782097	0.804501	0.985561	0.9483	1.01842	0.984095	1.94696	2.09651	1.85509	1.51057	1.16473	1.40007	1.96619	0.9754	0.00016284
LQ_36	B21	B21	C10orf96	NM_198515	1.03243	0.909583	0.874405	0.938808	0.99393	1.06562	1.08061	1.04672	1.22354	0.980049	1.12441	1.02513	0.735037	0.906783	1.10933	0.149695	0.196866
LQ_43_01	L16	L16	C10ORF97	NM_024948	0.735082	0.817116	0.658156	0.736785	0.999391	1.08674	1.09847	1.06153	1.3296	1.63442	2.07156	0.839748	0.933956	1.54426	1.67853	0.747198	0.0344715
LQ_45_01	N5	N05	C10ORF99	NM_207373	0.842766	0.813323	0.772272	0.809454	0.978004	0.994894	1.0363	1.00307	0.886918	1.06831	1.03694	0.696864	0.809323	0.712897	0.997389	-0.00377234	0.965025
LQ_43_01	J11	J11	C11ORF1	NM_022761	1.44676	1.51022	1.39018	1.44905	0.809528	0.889663	0.882112	0.860434	0.568889	0.79408	0.606277	0.337778	0.487277	0.285307	0.656415	-0.607319	0.00786526
LQ_32	C7	C07	C11ORF10	NM_014206	0.903005	0.984643	0.905544	0.931064	1.07232	1.04294	1.08592	1.06706	0.976492	1.37615	1.29959	0.904159	1.19266	0.820793	1.21741	0.283814	0.150521
LQ_38	M12	M12	C11ORF16	NM_020643	1.42131	1.43707	1.40775	1.42204	1.00935	0.902284	0.86597	0.925867	0.687758	0.62797	0.6038	0.275103	0.305499	0.408453	0.639843	-0.644211	0.000133935
LQ_45_01	J21	J21	C11ORF17	NM_020642	0.784303	0.78278	0.721722	0.762935	1.01309	1.02054	1.06696	1.03353	1.73587	1.31181	1.28294	1.39551	0.975446	0.762829	1.44354	0.529612	0.0387975
LQ_32	G14	G14	C11ORF2	NM_013265	1.05062	1.12978	1.04738	1.07593	1.09708	1.02074	1.10103	1.07295	1.33665	1.0661	0.946186	1.15014	0.826226	0.620934	1.11631	0.158739	0.37082
LQ_41_01	M17	M17	C11ORF24	NM_022338	0.982731	1.00023	0.936368	0.973108	0.955233	0.902618	0.984689	0.947514	1.17151	1.03674	1.06409	0.632615	0.585982	0.652963	1.09078	0.125357	0.0919272
LQ_65_01	E16	E16	C11ORF30	NM_020193	1.0409	1.14277	1.11672	1.10013	0.967227	0.905603	0.936331	0.936387	0.813921	0.810509	0.915264	0.589391	0.475126	0.649542	0.846565	-0.240308	0.0111173
LQ_62_01	L21	L21	C11ORF31	NM_170746	1.2237	0.974287	1.00207	1.06668	1.18913	1.21224	0.986598	1.12932	1.49533	1.80766	1.10003	1.08411	1.15691	0.859402	1.46768	0.553533	0.0843937
LQ_60	L17	L17	C11orf35	NM_173573	0.776487	0.781264	0.785825	0.781192	0.960508	1.01282	0.946116	0.973147	1.17371	0.97533	0.676437	0.850939	0.745841	0.450958	0.941825	-0.0864684	0.707881
LQ_66_01	H11	H11	C11orf38	NM_212555	0.751507	0.757871	0.716702	0.742027	0.984077	0.964874	1.08293	1.01063	1.9848	2.0985	2.69701	1.60473	1.75589	1.93847	2.2601	1.17639	0.00466902
LQ_60	O22	O22	C11orf40	NM_144663	1.05787	1.09301	1.05604	1.06897	0.857883	0.925634	0.899314	0.894277	1.31381	1.35329	1.04866	0.732285	0.820176	0.608221	1.23858	0.308693	0.0671618
LQ_60	B21	B21	C11orf42	NM_173525	1.01868	0.982071	1.05161	1.01745	0.918541	0.97156	0.934047	0.941383	1.36435	0.821543	0.800337	1.07359	0.502054	0.652906	0.995409	-0.00663834	0.981348
LQ_55	B9	B09	C11orf45	NM_145013	0.84115	0.902857	0.904494	0.882834	1.13315	1.156	1.05486	1.11467	1.02578	1.99611	2.3354	0.657549	1.16845	1.31677	1.78576	0.836539	0.115801
LQ_56	F11	F11	C11orf46	NM_152316	0.83771	0.903757	0.902356	0.881274	0.994066	0.964342	0.947173	0.968527	1.02775	1.02115	0.893907	0.642343	0.559203	0.658669	0.980936	-0.0277686	0.684214
LQ_52	E10	E10	C11orf47	NM_173589	0.941705	0.853588	0.961427	0.918907	1.00931	1.14526	1.03553	1.06336	1.25443	1.68763	1.26408	0.872648	1.10463	0.989283	1.40205	0.487538	0.0480674
LQ_55	J20	J20	C11orf48	NM_024099	1.13296	1.11363	1.16742	1.138	0.835237	0.951911	0.845979	0.877709	0.976372	1.04598	1.13571	0.585823	0.631537	0.596728	1.05269	0.0740775	0.317006
LQ_61_01	B3	B03	C11orf49	NM_001003678	1.046	0.953548	0.949135	0.982896	0.950486	1.2199	1.17432	1.1149	1.19269	1.22746	1.23952	0.819978	0.997315	0.802042	1.21989	0.286754	9.7e-05
LQ_61_01	J4	J04	C11orf51	NM_014042	0.808577	0.668983	0.592042	0.689867	0.946088	1.15194	1.214	1.10401	1.06075	0.874795	0.993571	0.72324	0.765446	0.75979	0.976373	-0.0344961	0.686271
LQ_53	D5	D05	C11orf52	NM_080659	0.980457	1.00321	0.977798	0.987156	1.22734	0.934297	0.92223	1.02796	0.996602	0.915332	1.14679	0.634202	0.572082	0.642202	1.01957	0.0279671	0.787136
LQ_57	B17	B17	C11orf53	NM_198498	0.672472	0.680174	0.701275	0.684641	1.23767	1.14548	1.14465	1.17593	0.773629	0.605857	0.797703	0.538177	0.437563	0.51053	0.72573	-0.462496	0.0104527
LQ_54	O13	O13	C11orf54	NM_014039	0.725995	0.723684	0.779529	0.743069	0.984077	1.00745	0.966889	0.986139	3.33631	3.97535	2.90516	2.62139	3.29738	2.19311	3.4056	1.76791	0.00150219
LQ_57	I17	I17	C11orf55	NM_207428	0.956797	1.02862	1.02171	1.00237	1.05703	0.869949	0.928993	0.951989	1.25296	1.20187	1.31406	0.756501	0.77899	0.810337	1.2563	0.329175	0.00138667
LQ_61_01	K7	K07	C11orf57	NM_001082969	1.12865	0.953548	0.880623	0.987609	0.87567	1.10792	1.13157	1.03839	0.690846	1.22746	1.37525	0.518135	0.690449	1.02161	1.09785	0.134684	0.662435
LQ_57	I9	I09	C11orf58	NM_014267	1.02013	1.08127	1.09667	1.06602	1.03902	0.913891	0.955385	0.969431	1.3969	0.952784	0.979392	0.776053	0.614017	0.428484	1.10969	0.150158	0.488109
LQ_55	C17	C17	C11orf59	NM_017907	0.992699	0.940659	1.01124	0.981531	0.950333	1.10314	0.965866	1.00645	1.0029	1.14486	1.15556	0.646312	0.724299	0.777778	1.1011	0.138951	0.109076
LQ_60	I20	I20	C11orf60	NM_020153	0.914331	0.899821	0.858029	0.890727	0.925057	0.958406	0.988926	0.957463	0.49838	0.871731	0.593702	0.348866	0.697385	0.490449	0.654604	-0.611305	0.0367885
LQ_59	O15	O15	C11orf61	NM_024631	0.868162	0.894806	0.910393	0.89112	1.01251	1.0119	1.09655	1.04032	0.590697	0.585366	0.571973	0.467635	0.487805	0.525677	0.582679	-0.779228	1.9e-07
LQ_60	B6	B06	C11orf63	NM_199124	1.02233	1.0009	0.966999	0.996741	0.96398	1.00616	1.02009	0.996745	0.601738	0.895656	0.824553	0.468019	0.694133	0.664224	0.773983	-0.369627	0.0631124
LQ_56	O14	O14	C11orf65	NM_152587	0.957813	0.930784	0.96349	0.950696	0.997125	0.998635	0.948762	0.981507	1.07865	0.991501	1.10156	0.606742	0.542965	0.749064	1.05724	0.0803017	0.162971
LQ_57	B12	B12	C11orf66	NM_145017	0.733318	0.774954	0.751846	0.753373	1.31436	1.21637	1.2001	1.24361	3.14621	3.7223	3.33333	2.15916	2.48154	2.64881	3.40061	1.7658	0.000144874
LQ_61_01	J22	J22	C11orf67	NM_024684	0.722417	0.684711	0.621453	0.676194	1.0108	1.20759	1.23797	1.15212	2.15866	1.92308	1.11359	1.51106	1.65598	0.77951	1.73177	0.792251	0.0818366
LQ_61_01	L4	L04	C11orf68	NM_031450	0.773489	0.682151	0.572664	0.676101	0.964271	1.19986	1.20941	1.12451	1.76411	1.17962	1.63142	1.5625	0.965147	1.32931	1.52505	0.608859	0.0412302
LQ_59	L16	L16	C11orf70	NM_032930	0.812393	0.844828	0.873508	0.843576	1.00656	1.03452	1.10995	1.05035	3.05103	2.32498	2.28515	2.18306	1.62749	0.884338	2.55372	1.3526	0.00335749
LQ_59	E7	E07	C11orf71	NM_019021	1.12863	1.1399	1.10002	1.12285	0.88493	0.920997	1.03028	0.945403	0.85195	0.650967	1.2426	0.624763	0.459506	1.13636	0.915173	-0.127883	0.650849
LQ_52	O6	O06	C11orf72	NM_173578	1.02876	1.01493	1.02193	1.02187	1.00315	1.04649	0.978327	1.00932	0.649026	0.903226	0.698035	0.299551	0.541935	0.439504	0.750096	-0.414853	0.0326009
LQ_53	C9	C09	C11orf73	NM_016401	0.910948	0.981635	0.954923	0.949168	1.29278	0.960309	0.972992	1.07536	1.21892	0.865295	0.516674	0.877621	0.631431	0.375763	0.866962	-0.205959	0.547492
LQ_55	J7	J07	C11orf74	NM_138787	1.01394	1.07429	1.06472	1.05098	0.967639	0.999354	0.897609	0.954868	0.829151	1.08429	0.928662	0.480035	0.634206	0.633179	0.947367	-0.0780046	0.517502
LQ_53	G11	G11	C11orf75	NM_020179	0.660004	0.693526	0.678403	0.677311	1.56111	1.22288	1.18121	1.32173	1.04307	0.926845	1.02479	0.841184	0.728236	0.760331	0.998236	-0.00254743	0.963349
LQ_56	J4	J04	C11orf79	NM_017841	0.853207	0.87717	0.845468	0.858615	1.03584	1.04482	1.01856	1.03307	0.933401	0.651303	0.753201	0.756811	0.450902	0.451921	0.779301	-0.359747	0.0554595
LQ_59	J9	J09	C11orf80	NM_024650	0.884615	0.952423	0.928401	0.921813	0.934961	0.9789	1.08741	1.00042	0.772947	0.779102	0.864688	0.652174	0.572869	0.583618	0.805579	-0.311902	0.00278278
LQ_35	O3	O03	C11orf82	NM_145018	0.819349	0.727407	0.750545	0.765767	1.01296	1.12633	1.07879	1.0727	1.05685	1.74584	1.74274	0.838192	1.33983	1.24481	1.51514	0.599454	0.0878314
LQ_48_01	G4	G04	C11orf83	NM_001085372	0.876332	0.904341	0.996586	0.925753	1.01657	1.02328	0.95477	0.998206	1.74918	1.74815	1.28461	1.03765	1.06667	0.827862	1.59398	0.672635	0.0184603
LQ_50_01	D4	D04	C11orf84	NM_138471	1.12272	1.13928	1.1533	1.13843	0.933323	0.931201	0.910116	0.92488	1.33592	1.1244	0.949442	1.06874	0.813397	0.640873	1.13659	0.184711	0.288641
LQ_41_01	E14	E14	C11orf85	NM_001037225	0.924246	0.951758	0.948822	0.941609	1.0199	1.01362	1.07096	1.03483	0.747384	0.852676	0.787589	0.398605	0.497395	0.501193	0.795883	-0.329371	0.00264947
LQ_35	H3	H03	C11orf87	NM_207645	0.93192	0.944773	0.894737	0.92381	1.07389	1.07911	1.01097	1.05465	1.34572	1.31291	1.60111	1.12144	1.15661	1.0094	1.41992	0.505805	0.00995754
LQ_33	K9	K09	C11orf88	NM_001100388	1.03676	1.1177	1.06491	1.07313	1.05281	1.02634	1.01519	1.03145	1.09338	1.39335	0.824499	0.797872	1.17899	0.588928	1.10374	0.142407	0.562032
LQ_63_01	N11	N11	C11ORF9	NM_013279	0.992681	0.984493	0.902757	0.959977	1.06378	1.09376	1.12583	1.09446	1.35177	1.43507	1.24161	1.01382	1.01505	0.90604	1.34282	0.425262	0.00361283
LQ_46_01	C7	C07	C12ORF10	NM_021640	1.14102	0.973214	1.08826	1.0675	0.910772	0.949143	0.923465	0.927793	0.74394	1.12713	0.74825	0.50396	0.602883	0.410331	0.873107	-0.19577	0.374321
LQ_56	L3	L03	C12orf11	NM_018164	0.964486	0.949681	0.959457	0.957875	1.01011	1.00417	0.981446	0.998576	0.825709	0.925497	0.752212	0.513278	0.694123	0.486726	0.834473	-0.261063	0.0300348
LQ_57	C21	C21	C12orf12	NM_152638	1.09613	1.12546	1.13448	1.11869	0.978923	0.897325	0.914533	0.93026	0.742881	0.671277	0.86785	0.495254	0.427177	0.512821	0.760669	-0.394658	0.0140683
LQ_65_01	L17	L17	C12orf23	NM_152261	0.826176	0.912488	0.844708	0.861124	1.10752	1.01615	1.0721	1.06526	1.13154	0.910046	1.13193	0.742574	0.630032	0.858704	1.05784	0.0811193	0.477549
LQ_59	F17	F17	C12orf24	NM_013300	0.975	0.975993	1.01172	0.98757	0.927691	0.96488	1.05194	0.981505	0.613631	0.737925	0.75059	0.504054	0.581395	1.27714	0.700715	-0.5131	0.00237806
LQ_57	J13	J13	C12orf26	NM_032230	0.953178	0.994963	0.971582	0.973241	1.0429	0.934519	0.962121	0.979847	1.11533	1.21951	1.03639	0.735643	0.782329	0.783049	1.12374	0.168313	0.0799494
LQ_59	C8	C08	C12orf28	XM_001716650	0.760043	0.743125	0.74962	0.750929	1.01144	1.03585	1.01729	1.02153	0.702839	0.82232	0.665702	0.618499	0.646109	1.7676	0.730287	-0.453464	0.0046569
LQ_58	M3	M03	C12orf29	NM_001009894	0.618906	0.711413	0.710085	0.680134	1.28382	1.23201	1.27848	1.26477	1.81213	1.41354	1.06762	1.29438	1.05194	0.938208	1.4311	0.517121	0.115568
LQ_54	B15	B15	C12orf30	NM_024953	1.03525	1.05219	1.06572	1.05105	1.0027	0.998406	1.02047	1.00719	0.940046	1.05977	1.45833	0.668477	0.572276	0.958333	1.15272	0.205038	0.384866
LQ_52	G6	G06	C12orf32	NM_031465	0.848485	0.842588	0.885337	0.858803	1.04603	1.09572	1.06533	1.06903	1.15012	1.0258	0.954939	0.847458	0.746037	0.775888	1.04362	0.0615966	0.487089
LQ_66_01	C14	C14	C12orf34	NM_032829	0.543637	0.727361	0.567804	0.612934	1.02593	0.943983	1.01728	0.99573	1.63456	1.07095	0.957447	1.40105	0.981705	0.744681	1.22099	0.288046	0.350731
LQ_60	E12	E12	C12orf35	NM_018169	1.05445	1.01233	1.02414	1.03031	0.90424	0.95539	0.927807	0.929146	0.777874	0.996236	0.908304	0.583405	0.642019	0.735294	0.894138	-0.16143	0.170464
LQ_59	L21	L21	C12orf36	NM_182558	1.00748	1.02466	1.06379	1.03198	0.874564	0.896594	0.898678	0.889946	0.933192	1.23536	0.387518	0.763521	0.958466	0.760181	0.852022	-0.231037	0.582982
LQ_60	D3	D03	C12orf39	NM_030572	0.842105	0.879426	0.849391	0.856974	1.03347	1.08177	1.05935	1.0582	1.75866	1.4526	0.938722	1.46104	1.22324	0.83442	1.38333	0.468142	0.184321
LQ_63_01	O13	O13	C12ORF4	NM_020374	1.02165	1.13611	0.944865	1.03421	0.993301	0.96256	1.04049	0.998783	1.16418	0.940249	1.53895	0.80597	0.636943	1.18628	1.21446	0.280316	0.286784
LQ_61_01	E22	E22	C12orf40	NM_001031748	1.3501	1.15508	1.08962	1.19827	0.878365	1.06143	0.978658	0.972818	1.47271	0.949968	1.8101	1.15507	0.854972	1.42903	1.41093	0.496642	0.175871
LQ_65_01	F14	F14	C12orf41	NM_017822	0.72305	0.733951	0.783712	0.746904	1.17282	1.15206	1.13003	1.15164	1.45455	1.91471	1.89314	1.17172	1.39252	1.3883	1.75413	0.810757	0.00733276
LQ_58	L13	L13	C12orf42	NM_198521	1.00206	1.05683	1.03446	1.03112	1.01828	1.00511	1.00143	1.00827	0.867976	0.90728	0.999334	0.730927	0.796636	0.68843	0.924863	-0.112688	0.125777
LQ_54	H3	H03	C12orf43	NM_022895	0.826557	0.850134	0.880773	0.852488	1.04537	1.09718	1.06431	1.06895	1.70068	1.04932	1.00832	1.20356	0.760756	0.806655	1.25277	0.325124	0.322733
LQ_58	C22	C22	C12orf44	NM_021934	0.945754	1.02572	0.977027	0.982835	1.00021	1.00192	1.00955	1.00389	0.943853	0.934793	0.940513	0.822846	0.775194	0.705384	0.939719	-0.0896982	2.2e-05
LQ_52	D21	D21	C12orf45	NM_152318	0.749358	0.782609	0.77041	0.767459	1.07917	1.12546	1.10715	1.10393	0.959561	1.33869	1.26886	0.685401	1.10442	0.994513	1.18904	0.249794	0.179973
LQ_56	O13	O13	C12orf48	NM_017915	0.949634	0.984838	0.995967	0.976813	1.08235	1.02534	1.02191	1.0432	0.634633	0.75859	0.937766	0.385313	0.446229	0.660699	0.776996	-0.36402	0.0643609
LQ_65_01	I3	I03	C12orf49	NM_024738	0.59889	0.544874	0.566106	0.569957	1.24502	1.25278	1.20373	1.23385	5.41463	6.15475	4.71753	4.4878	4.86518	3.49447	5.42897	2.44068	0.000436446
LQ_03	N13	N13	C12ORF5	NM_020375	0.760803	0.849507	0.91866	0.84299	1.1764	1.01166	0.935451	1.04117	1.20482	1.04378	0.78125	0.860585	0.81183	0.549769	1.00995	0.0142839	0.939626
LQ_54	I8	I08	C12orf50	NM_152589	1.07526	1.0368	1.08592	1.06599	0.836856	0.923916	0.866557	0.875776	0.864843	0.73134	0.674709	0.623492	0.51624	0.306686	0.756964	-0.401704	0.0125261
LQ_26	L16	L16	C12orf51	NM_001109662	0.927846	0.936806	0.982008	0.948886	0.986936	0.953548	0.911861	0.950782	1.38737	1.59377	1.06075	1.1318	1.149	0.932176	1.3473	0.430069	0.0887997
LQ_58	K11	K11	C12orf52	NM_032848	0.776837	0.786015	0.748679	0.77051	1.10868	1.13638	1.13551	1.12686	1.76783	1.66617	1.5649	1.41426	1.27938	1.10463	1.6663	0.736646	0.000340747
LQ_66_01	B8	B08	C12orf53	NM_153685	0.801016	0.760792	0.707641	0.756483	1.03015	1.08568	1.08532	1.06705	1.26783	1.27986	1.06701	0.832013	0.981229	0.725566	1.2049	0.268914	0.0412208
LQ_54	H20	H20	C12orf54	NM_152319	1.04542	1.05843	1.11701	1.07362	0.96645	1.03518	1.01062	1.00408	1.22052	1.30636	1.31187	0.703351	0.842815	0.795071	1.27958	0.355674	0.000698259
LQ_61_01	F5	F05	C12orf57	NM_138425	0.977778	0.937454	0.804844	0.906692	0.99127	1.16926	1.22608	1.12887	0.99681	0.624268	1.46174	0.717703	0.546235	1.07481	1.02761	0.0392861	0.914764
LQ_61_01	H21	H21	C12orf59	NM_153022	1.2	1.07498	1.00415	1.09304	0.816647	1.04757	1.06748	0.977234	0.974659	1.80333	1.17161	0.844704	1.53113	0.999311	1.31653	0.396744	0.274104
LQ_61_01	I14	I14	C12orf60	NM_175874	1.19337	1.15764	1.03529	1.12877	0.859969	1.04365	1.09326	0.998958	1.14342	1.29542	1.43717	0.947403	1.16904	1.13636	1.292	0.369607	0.0262268
LQ_52	C15	C15	C12orf61	NM_175895	0.860041	0.888161	0.932893	0.893698	1.05788	1.08099	1.02652	1.05513	1.34368	0.766735	1.01954	0.955509	0.530817	0.623053	1.04332	0.0611823	0.808099
LQ_59	E3	E03	C12orf62	NM_032901	0.831197	0.899825	0.881102	0.870708	1.02885	1.00302	1.06877	1.03355	1.15681	1.18846	1.03423	0.899743	0.945913	0.848933	1.1265	0.171845	0.0546754
LQ_61_01	I4	I04	C12orf63	NM_198520	1.03938	0.969642	0.79827	0.935763	0.947714	1.10437	1.23527	1.09578	1.12528	1.20709	1.64716	0.862716	1.05621	1.34374	1.32651	0.407637	0.11417
LQ_59	D9	D09	C12orf64	NM_173591	0.776282	0.744653	0.7353	0.752079	0.983573	0.976171	1.0311	0.996949	1.15607	1.08441	0.973739	1.04597	0.849941	0.253218	1.07141	0.0995043	0.24941
LQ_55	I21	I21	C12orf65	NM_152269	1.02611	1.01099	1.05506	1.03072	0.926204	1.01982	0.89677	0.947597	0.991807	1.13043	0.937167	0.689953	0.673913	0.489883	1.0198	0.0282904	0.747978
LQ_50_01	H16	H16	C12orf66	NM_152440	0.901827	0.911693	0.902546	0.905355	0.916566	0.952587	0.998931	0.956028	1.11884	0.956652	0.909918	0.937406	0.896861	0.758265	0.995136	-0.00703407	0.942448
LQ_43_01	L13	L13	C12orf67	NM_144667	0.809156	0.940583	0.821517	0.857086	1.04795	1.09556	1.06547	1.06966	1.43039	1.56476	1.47858	0.985378	1.21704	1.05613	1.49124	0.576515	0.000235739
LQ_40	B22	B22	C12orf68	NM_001013635	0.8177	0.867252	0.920234	0.868395	1.14491	1.09942	1.07834	1.10756	1.18377	1.01251	1.02465	0.845547	0.625372	0.664636	1.07364	0.10251	0.252885
LQ_37	C6	C06	C12orf69	NM_001013698	1.16102	1.3956	1.42092	1.32585	0.960033	0.862904	0.855216	0.892718	0.820068	1.08157	1.03232	0.602991	0.721046	0.650808	0.977984	-0.0321173	0.797353
LQ_47_01	E18	E18	C12orf71	NM_001080406	0.972298	0.97611	1.05112	0.999843	1.02147	1.01388	0.932222	0.989192	1.28492	0.691045	1.32397	0.837989	0.374316	0.837611	1.09998	0.137472	0.650948
LQ_29	D17	D17	C12orf72	NM_001135864	0.898522	0.855112	0.867184	0.873606	1.09831	1.02984	1.09366	1.07393	0.548246	0.991543	1.0572	0.328947	0.58326	0.67769	0.865662	-0.208125	0.447946
LQ_62_01	K16	K16	C13ORF1	NM_001127482	1.54117	1.19866	1.25456	1.33147	0.994702	1.04061	0.824325	0.953213	1.86999	1.11666	1.12576	1.33571	0.822803	0.906096	1.3708	0.455021	0.211585
LQ_60	D21	D21	C13orf15	NM_014059	0.892231	0.849619	0.867996	0.869948	0.953293	1.01095	0.971701	0.978647	0.919305	1.42443	1.40342	0.740552	1.16064	1.04619	1.24905	0.320832	0.205668
LQ_56	N21	N21	C13orf16	NM_152324	0.993973	1.04263	1.03927	1.02529	0.960494	0.894942	0.877444	0.91096	0.692941	0.400421	0.796569	0.433088	0.252898	0.612745	0.629977	-0.666629	0.0355401
LQ_29	B6	B06	C13ORF18	NM_025113	0.949754	0.893766	0.890456	0.911325	1.1297	1.17444	1.16532	1.15649	0.466805	0.920759	0.844773	0.311203	0.502232	0.501584	0.744112	-0.426408	0.142405
LQ_33	K22	K22	C13ORF23	NM_170719	1.11428	1.12399	1.12669	1.12165	0.933271	0.936374	0.921996	0.930547	1.51224	0.985878	1.3081	1.09981	0.826006	0.890621	1.26874	0.343394	0.154297
LQ_56	C6	C06	C13orf26	NM_152325	0.844813	0.837838	0.825727	0.836126	1.08158	1.07221	1.05775	1.07051	0.815287	0.839234	0.951157	0.535032	0.524521	0.565553	0.868559	-0.203304	0.0348812
LQ_56	F15	F15	C13orf27	NM_138779	1.09793	1.15315	1.06984	1.10697	0.891432	0.860559	0.876593	0.876194	0.88218	0.628811	0.952381	0.58812	0.457317	0.615079	0.821124	-0.284328	0.142832
LQ_58	M21	M21	C13orf28	NM_145248	1.00618	1.05847	1.05605	1.04023	0.973819	0.986428	0.977046	0.979098	0.864422	0.950066	0.891886	0.636943	0.729121	0.717859	0.902125	-0.148601	0.0178931
LQ_39	C9	C09	C13ORF3	NM_145061	0.727544	0.72705	0.752632	0.735742	1.11611	1.07645	1.05601	1.08286	1.47059	1.45172	1.3986	1.23119	1.08035	0.932401	1.4403	0.526373	3.39e-05
LQ_53	O7	O07	C13orf30	NM_182508	1.13369	1.16621	1.10922	1.13637	1.14285	0.896289	0.918514	0.985884	0.940255	0.807087	0.970481	0.568071	0.492126	0.667206	0.905941	-0.142511	0.134207
LQ_55	F14	F14	C13orf31	NM_153218	0.926549	0.885495	0.946742	0.919595	0.973515	1.05741	0.924114	0.985014	1.00287	1.21618	0.807026	0.787966	0.967982	0.640873	1.00869	0.0124847	0.944891
LQ_58	G11	G11	C13orf33	NM_032849	0.894484	0.943873	0.89042	0.909592	1.02895	1.05822	1.0364	1.04119	1.91914	1.53617	1.26419	1.61208	1.31318	0.928793	1.57317	0.653673	0.0392734
LQ_58	L5	L05	C13orf34	NM_024808	0.690089	0.752572	0.706639	0.716434	1.07397	1.07442	1.10649	1.08496	1.55887	1.58484	1.82055	1.29353	1.27408	1.49545	1.65475	0.726614	0.0014115
LQ_41_01	J19	J19	C13orf35	NM_207440	0.947271	0.895627	0.945426	0.929441	0.982134	1.01182	1.0102	1.00139	0.656296	0.755097	1.05389	0.486145	0.553738	0.766467	0.821762	-0.283208	0.210148
LQ_37	N6	N06	C13orf36	NM_203451	0.803976	0.969182	0.926977	0.900045	1.03157	0.982398	0.982913	0.998962	1.04493	1.10318	1.10079	0.835946	0.843608	0.756794	1.08297	0.11499	0.0120643
LQ_62_01	N11	N11	C13orf37	NM_001071775	1.23971	0.864741	0.892181	0.998876	1.09296	1.15006	0.982651	1.07522	1.47601	1.30346	1.31274	0.95941	1.05906	1.08108	1.36407	0.447921	0.00289457
LQ_36	O19	O19	C13orf39	NM_001010977	1.05838	0.972302	0.941643	0.990775	1.0056	1.06049	1.06864	1.04491	1.06452	1.24427	1.27989	0.741935	0.982318	0.909397	1.19623	0.25849	0.0422209
LQ_36	I21	I21	C14ORF1	NM_007176	0.975418	0.934416	0.862353	0.924062	0.935066	0.989649	0.982573	0.969096	0.455023	1.29472	1.10335	0.385019	1.26065	0.956234	0.951029	-0.072438	0.856557
LQ_30	O9	O09	C14ORF100	NM_001098625	0.896759	0.833138	0.741301	0.823733	1.09463	1.3348	1.34698	1.2588	0.874381	1.19466	0.761963	0.612066	0.667604	0.426699	0.943668	-0.0836494	0.686281
LQ_44_01	N11	N11	C14ORF101	NM_017799	0.790532	0.812789	0.824703	0.809341	0.978002	0.924692	0.959621	0.954105	1.1375	1.04265	1.20994	0.903312	0.695103	0.817528	1.13003	0.176365	0.0549628
LQ_37	H4	H04	C14ORF102	NM_199043	0.819658	1.14308	1.1537	1.03881	0.979426	1.00449	0.960576	0.981499	1.02494	1.29298	1.16086	0.922446	0.88033	0.746269	1.1596	0.213622	0.108148
LQ_47_01	K17	K17	C14ORF104	NM_001083908	0.928571	0.989882	1.02783	0.982095	1.01594	0.966142	0.888102	0.956729	0.848201	0.795003	0.85659	0.497221	0.567859	0.663167	0.833265	-0.263153	0.000984076
LQ_37	B13	B13	C14ORF105	NM_018168	0.794455	0.943396	0.941645	0.893166	1.03545	1.00754	0.982705	1.00857	1.26895	1.33333	1.11751	0.986958	1.16667	0.948188	1.23993	0.310258	0.0199364
LQ_37	L13	L13	C14ORF106	NM_018353	0.862784	1.05975	0.988839	0.970457	1.04128	0.969497	0.967417	0.992731	1.16845	1.27596	1.09642	0.941253	0.74184	0.870687	1.18028	0.239128	0.0259154
LQ_47_01	E4	E04	C14ORF108	NM_018229	0.856056	0.826869	0.866515	0.849814	1.18037	1.18624	1.08552	1.15071	1.11041	1.22366	1.14716	0.571066	0.7138	0.819403	1.16041	0.214634	0.00859221
LQ_49_01	H18	H18	C14ORF115	NM_018228	0.96262	0.955511	0.838121	0.91875	0.903695	0.92099	0.915541	0.913409	0.782661	0.96125	1.05701	0.632149	0.720937	0.896861	0.933642	-0.0990589	0.455515
LQ_42_01	I13	I13	C14ORF118	NM_017972	0.870976	1.00858	0.918758	0.93277	1.05266	0.937676	0.974229	0.988189	0.700084	0.736961	0.513791	0.448054	0.42517	0.297458	0.650279	-0.620869	0.00716372
LQ_48_01	N4	N04	C14ORF119	NM_017924	0.916082	0.924437	0.989474	0.943331	1.05906	1.1053	1.0687	1.07768	0.737379	1.42029	0.833813	0.482133	0.927536	0.632547	0.997161	-0.00410219	0.990021
LQ_44_01	B13	B13	C14ORF124	NM_020195	0.858503	0.844119	0.875135	0.859252	1.06083	1.02286	1.03354	1.03908	0.585336	1.49072	1.14022	0.308071	0.851841	0.647149	1.07209	0.100427	0.798
LQ_63_01	N7	N07	C14ORF126	NM_080664	0.838975	0.930737	0.797637	0.855783	1.02695	1.00055	1.0729	1.03347	1.19956	1.22177	1.25332	0.87241	0.962606	0.949487	1.22489	0.292647	0.000134484
LQ_41_01	N17	N17	C14ORF129	NM_016472	0.748561	0.727006	0.705389	0.726986	1.05562	0.969556	1.069	1.03139	1.69179	1.89147	2.18299	1.23039	1.42636	1.63724	1.92208	0.94267	0.00294797
LQ_33	M21	M21	C14ORF133	NM_022067	0.979779	0.953579	0.973659	0.969006	1.04272	1.08622	1.04142	1.05679	1.4384	0.753769	1.32045	1.06316	0.628141	1.0306	1.17087	0.227584	0.464081
LQ_36	H12	H12	C14ORF135	NM_022495	1.05804	0.944285	0.922931	0.975085	0.953724	1.02417	1.02391	1.0006	1.03259	1.3149	1.30584	0.774443	1.14633	1.13402	1.21778	0.284252	0.078426
LQ_33	J7	J07	C14ORF138	NM_001040662	0.837623	0.890386	0.836312	0.854774	1.00055	1.05096	1.1157	1.05573	2.0117	1.61453	0.974878	1.28018	1.24453	0.899888	1.5337	0.617021	0.151952
LQ_30	K12	K12	C14ORF142	NM_032490	0.909305	0.830504	0.779937	0.839915	0.998605	1.2325	1.25185	1.16098	1.00604	1.2337	1.33256	0.632366	0.70497	0.811124	1.19076	0.251889	0.119716
LQ_37	M4	M04	C14ORF143	NM_145231	0.91571	1.09874	1.09949	1.03798	1.06064	1.00463	0.9882	1.01782	0.948012	0.887235	1.10209	0.733945	0.715512	0.75406	0.979112	-0.0304544	0.760295
LQ_63_01	K3	K03	C14orf145	NM_152446	0.800244	0.855961	0.807028	0.821078	1.0527	1.02592	1.07526	1.05129	1.1814	1.36876	1.08859	0.724085	1.00644	0.825826	1.21292	0.278481	0.0610711
LQ_35	C21	C21	C14ORF147	NM_138288	0.668259	0.696397	0.698536	0.687731	1.08334	1.18773	1.04978	1.10695	1.42985	1.22986	1.20374	1.16175	1.10263	0.980829	1.28782	0.364927	0.0157309
LQ_30	D7	D07	C14ORF148	NM_138791	1.24699	1.06879	1.02033	1.11204	0.896566	0.886393	1.08068	0.954547	0.712639	1.04081	1.06289	0.503039	0.493016	0.597874	0.938779	-0.0911425	0.617489
LQ_16	K21	K21	C14ORF149	NM_144581	0.973951	0.81043	0.862764	0.882382	0.882816	0.881246	0.904548	0.889537	1.35464	1.94253	2.11082	1.07676	1.69972	1.77158	1.80266	0.85013	0.0248575
LQ_38	H13	H13	C14ORF153	NM_032374	0.665445	0.633659	0.66125	0.653451	1.32539	1.1309	1.06192	1.17274	3.59897	3.84911	3.28922	2.49725	2.80985	2.15501	3.5791	1.8396	9.08e-05
LQ_62_01	I16	I16	C14ORF156	NM_031210	0.75892	0.742163	0.754392	0.751825	1.31428	1.20277	1.05896	1.192	1.3261	1.61367	0.821918	1.20555	1.23398	0.639269	1.2539	0.326417	0.33415
LQ_63_01	M4	M04	C14ORF159	NM_001102369	0.859408	0.955892	0.849743	0.888348	1.0681	1.01582	1.11388	1.06593	1.2775	0.829128	0.891266	0.958126	0.576784	0.606061	0.999298	-0.00101265	0.996248
LQ_37	G17	G17	C14ORF166	NM_016039	0.811257	0.902516	0.950255	0.888009	1.10746	1.05596	0.980765	1.04806	0.793925	1.32404	1.30872	0.586814	1.21951	1.1745	1.14223	0.191854	0.460082
LQ_54	M16	M16	C14orf166B	NM_194287	1.0625	1.08475	1.09947	1.08224	0.920028	1.02657	0.958402	0.968333	0.610625	0.678454	0.848142	0.346021	0.472862	0.464459	0.712407	-0.489226	0.0152043
LQ_34	G21	G21	C14ORF169	NM_024644	1.00375	0.959154	0.900408	0.954436	0.998391	1.0759	1.11479	1.06303	1.05754	1.13358	1.63992	0.777605	0.857843	1.291	1.27701	0.352773	0.204203
LQ_03	D14	D14	C14orf172	NM_152307	0.625928	0.705911	0.779904	0.703914	1.28744	1.19365	0.731234	1.07077	0.906555	1.39567	1.90866	0.627615	0.802512	0.954329	1.40363	0.489161	0.235448
LQ_47_01	H19	H19	C14orf174	NM_001010860	1.09723	1.10652	1.17126	1.125	1.01817	1.00638	0.912344	0.978962	0.866337	1.1176	0.945684	0.594059	0.787402	0.703201	0.976541	-0.0342476	0.767562
LQ_55	E21	E21	C14orf177	NM_182560	0.765929	0.743956	0.724494	0.744793	0.969692	1.11127	0.990264	1.02374	0.895436	1.09306	1.02357	0.577701	0.945347	0.775434	1.00402	0.00579135	0.947932
LQ_53	J15	J15	C14orf178	NM_174943	0.72485	0.740358	0.717874	0.727694	1.24544	0.937202	0.921719	1.03479	1.53186	1.27132	1.99938	1.22549	0.992248	1.40581	1.60085	0.67884	0.0477741
LQ_56	E22	E22	C14orf179	NM_001102564	1.15002	1.13733	1.12099	1.13612	0.960206	0.949528	0.909024	0.939586	1.21655	1.02396	1.23083	0.692495	0.502318	0.738496	1.15711	0.210526	0.0780601
LQ_33	C10	C10	C14orf180	NM_001008404	0.893995	0.922432	0.942302	0.919576	1.05053	1.04757	1.05605	1.05138	0.788211	0.909091	1.33111	0.548321	0.811688	1.198	1.00947	0.0136013	0.95686
LQ_29	F4	F04	C14orf181	NM_207442	0.866256	0.817706	0.784438	0.8228	1.07734	1.06763	1.18509	1.11002	0.824566	0.94541	1.19868	0.5971	0.670936	0.839077	0.989553	-0.0151516	0.92905
LQ_33	C20	C20	C14ORF2	NM_004894	0.575674	0.614256	0.629037	0.606322	1.04099	1.05159	1.03374	1.04211	1.0644	1.02389	1.04686	0.798297	0.682594	0.897308	1.04505	0.0635702	0.0184409
LQ_45_01	O12	O12	C14ORF21	NM_174913	1.13588	1.0732	1.13989	1.11632	1.05056	1.03419	1.06646	1.0504	0.79906	1.03042	0.812294	0.564042	0.564279	0.50494	0.880592	-0.183454	0.186634
LQ_62_01	H6	H06	C14ORF28	NM_001017923	1.13907	0.9764	0.980021	1.03183	1.18728	1.1406	1.01857	1.11548	1.40562	1.55123	1.08963	1.1245	1.2987	0.773286	1.34883	0.431705	0.0626171
LQ_50_01	O18	O18	C14ORF37	NM_001001872	0.938097	0.941946	0.928004	0.936016	0.995191	1.00114	1.02908	1.00847	1.42442	1.01273	0.855457	1.22093	0.665509	0.619469	1.09754	0.134268	0.596092
LQ_64_01	E16	E16	C14ORF39	NM_174978	0.61499	0.588271	0.618816	0.607359	0.981253	1.09786	0.959323	1.01281	1.92708	2.16942	2.64836	1.5625	1.70455	1.96175	2.24829	1.16883	0.00415323
LQ_42_01	B13	B13	C14ORF4	NM_024496	1.03463	1.14065	1.04422	1.07317	0.998214	0.956188	0.986792	0.980398	0.801509	0.85213	0.927909	0.518623	0.501253	0.523436	0.860516	-0.216726	0.0191416
LQ_38	N17	N17	C14ORF43	NM_001043318	0.857771	0.936098	0.94825	0.91404	1.2986	1.06007	1.02962	1.12943	1.56695	1.12038	1.23912	1.25356	0.911933	0.843659	1.30882	0.388264	0.0818065
LQ_29	G20	G20	C14ORF45	NM_025057	0.859606	0.85985	0.860837	0.860098	1.14551	1.11489	1.11237	1.12426	1.17479	1.45012	0.76461	0.744986	0.928074	0.382305	1.12984	0.176114	0.550016
LQ_44_01	M11	M11	C14ORF48	NM_152777	1.08807	1.02106	1.10599	1.07171	0.897375	0.927955	0.89625	0.907193	0.607681	1.05634	0.999756	0.388916	0.729376	0.658376	0.887925	-0.17149	0.471402
LQ_40	O3	O03	C14ORF49	NM_152592	1.01705	1.12216	1.02727	1.05549	1.21969	1.12884	1.19442	1.18098	0.838432	1.03567	1.11635	0.453206	0.460299	0.76904	0.996818	-0.00459827	0.971096
LQ_64_01	E17	E17	C14ORF50	NM_172365	1.38501	1.30386	1.32625	1.33837	0.864547	0.931646	0.839544	0.878579	1.13321	1.42158	1.28146	0.647549	0.792356	0.686499	1.27875	0.354736	0.028619
LQ_32	G8	G08	C14ORF68	NM_207117	1.00718	0.944896	0.962837	0.971639	1.03135	1.06439	1.07706	1.0576	0.907912	1.11536	1.06143	0.616083	0.956023	0.804117	1.02824	0.0401707	0.673133
LQ_49_01	O10	O10	C14ORF73	NM_001077594	0.909881	0.907003	0.823624	0.88017	0.986415	1.07169	1.05812	1.03874	0.923567	0.822785	1.10821	0.796178	0.632911	0.749674	0.951522	-0.0716913	0.592976
LQ_63_01	C7	C07	C14ORF79	NM_174891	0.914303	0.930393	0.783096	0.875931	0.97719	0.969073	1.04527	0.997176	1.00067	0.925926	1.62476	0.833889	0.851852	1.16054	1.18378	0.243406	0.453418
LQ_42_01	N10	N10	C14ORF80	NM_001134877	0.759268	0.947684	0.883975	0.863643	1.22928	1.06749	1.0637	1.12016	0.835207	0.754148	0.674536	0.642467	0.512821	0.505902	0.75463	-0.406158	0.00612786
LQ_53	E21	E21	C14orf83	NM_182526	1.06995	1.07759	1.05741	1.06832	1.31082	0.945288	0.920919	1.05901	0.850976	0.894759	0.805938	0.60191	0.660418	0.530223	0.850558	-0.233519	0.00431761
LQ_35	F10	F10	C14ORF93	NM_001130708	1.25769	1.23892	1.20274	1.23312	1.14545	1.17077	1.08905	1.13509	0.735992	1.35876	1.26877	0.593542	1.09654	0.958053	1.12118	0.165012	0.566726
LQ_29	I8	I08	C14ORF94	NM_017815	0.675862	0.678803	0.69323	0.682632	1.35822	1.30102	1.29372	1.31765	4.11808	4.04115	3.89963	2.66035	2.5349	2.10241	4.01962	2.00706	1.21e-06
LQ_35	G12	G12	C15ORF15	NM_016304	0.598388	0.580626	0.584242	0.587752	0.967305	1.01704	0.918982	0.967774	1.64671	1.93286	1.0661	1.39721	1.7294	0.746269	1.54855	0.630922	0.0978316
LQ_38	O5	O05	C15ORF17	NM_020447	0.729717	0.729024	0.7815	0.746747	1.18983	1.10624	1.08629	1.12745	1.84193	1.3717	0.895713	0.90422	1.00368	0.703775	1.36978	0.453944	0.247251
LQ_48_01	E22	E22	C15ORF2	NM_018958	0.87789	0.911308	0.922333	0.903844	1.05441	1.05022	0.994177	1.03294	0.621486	0.9409	0.863664	0.473513	0.617465	0.709439	0.808683	-0.306353	0.117669
LQ_49_01	H14	H14	C15ORF21	NM_001005267	0.675456	0.726751	0.635436	0.679214	1.01685	1.05561	1.0973	1.05659	3.7752	4.50237	5.57668	2.9601	3.35703	4.60499	4.61808	2.20729	0.00229519
LQ_66_01	F12	F12	C15orf23	NM_033286	0.688036	0.732554	0.63576	0.68545	1.26601	1.23252	1.3451	1.28121	1.01476	1.63934	1.23515	0.830258	1.3292	0.997625	1.29642	0.374533	0.180379
LQ_36	M14	M14	C15orf24	NM_020154	1.1294	1.071	1.04472	1.0817	0.96258	1.01201	1.0158	0.996794	1.29988	1.07015	1.54827	1.1185	0.832342	1.21433	1.3061	0.385267	0.0908908
LQ_56	C4	C04	C15orf26	NM_173528	1.0734	1.07427	1.04288	1.06351	0.984678	0.993489	1.01666	0.998276	1.10287	1.18634	0.997354	0.761981	0.756801	0.651333	1.09552	0.131615	0.155572
LQ_59	H3	H03	C15orf27	NM_152335	0.984615	1.02553	1.01866	1.0096	0.965499	0.945342	1.0147	0.975181	0.651042	1.08534	1.12886	0.520833	0.76612	2.4536	0.95508	-0.0663068	0.783037
LQ_53	I18	I18	C15orf29	NM_024713	0.887408	0.951102	0.915228	0.917913	1.29299	0.963827	0.934275	1.0637	1.52653	1.35168	1.54374	1.1011	0.844798	1.05366	1.47398	0.559718	0.00151161
LQ_58	E17	E17	C15orf32	NM_153040	0.945068	0.967727	0.964622	0.959139	1.05751	1.10236	1.02631	1.06206	1.06563	0.990817	0.928793	0.847663	0.724988	0.666825	0.995081	-0.00711427	0.90704
LQ_53	E22	E22	C15orf33	NM_152647	1.05618	1.07185	0.970621	1.03289	1.25293	0.912936	0.960654	1.04217	0.904121	1.07089	0.94732	0.651808	0.792461	0.693161	0.974111	-0.0378414	0.631749
LQ_61_01	F11	F11	C15orf37	NM_175898	1.27173	1.1346	0.96955	1.1253	0.79919	1.05102	1.06416	0.971456	1.2569	0.967118	1.17773	0.919681	0.676983	0.963597	1.13392	0.181313	0.196391
LQ_52	G4	G04	C15orf38	NM_182616	0.98716	1.04034	1.11757	1.04835	0.986964	1.01459	0.977388	0.99298	1.04058	0.956697	0.70922	0.57232	0.730111	0.496454	0.902166	-0.148534	0.381006
LQ_60	M14	M14	C15orf39	NM_015492	0.966507	0.881219	0.950609	0.932778	0.920724	1.02334	0.992776	0.978946	0.565771	1.04273	0.745573	0.330033	0.839268	0.55918	0.78469	-0.349805	0.196482
LQ_57	E15	E15	C15orf40	NM_144597	0.971273	0.972527	0.97919	0.97433	1.08949	1.02697	1.02193	1.04613	0.838379	0.776836	0.799817	0.582208	0.612053	0.59415	0.805011	-0.31292	0.000408004
LQ_61_01	K4	K04	C15orf41	NM_001130010	1.44094	1.37637	1.2308	1.34937	0.780249	0.950288	0.969441	0.899993	0.811688	1.30215	1.37757	0.568182	0.956683	0.843407	1.1638	0.218846	0.408077
LQ_56	D22	D22	C15orf42	NM_152259	0.650022	0.658976	0.680747	0.663248	1.17839	1.14213	1.10384	1.14146	1.8543	1.83394	1.83973	1.45695	1.26709	1.24727	1.84266	0.881789	1.6e-08
LQ_60	M12	M12	C15orf43	NM_152448	0.990886	0.965486	1.02813	0.994834	0.900894	0.999708	0.924252	0.941618	0.689814	0.998143	0.7109	0.528857	0.812442	0.646273	0.799619	-0.322615	0.114156
LQ_53	D21	D21	C15orf44	NM_001136043	1.02132	1.05556	1.07535	1.05074	1.26502	0.921292	0.884138	1.02348	0.630572	0.761201	0.938478	0.347902	0.478469	0.542231	0.77675	-0.364478	0.066615
LQ_54	F20	F20	C15orf48	NM_197955	0.899005	0.95339	1.004	0.95213	0.777293	0.80184	0.77551	0.784881	0.481116	0.795322	0.663423	0.384893	0.584795	0.508625	0.64662	-0.629009	0.0178505
LQ_32	N3	N03	C15orf53	NM_207444	1.26551	1.1635	1.1886	1.20587	1.005	1.01116	1.01703	1.01107	1.41935	1.4234	1.04221	1.16129	1.11284	0.859823	1.29499	0.372937	0.079913
LQ_29	J11	J11	C15orf54	NM_207445	1.3298	1.30274	1.26469	1.29908	0.91458	0.883395	0.924781	0.907585	1.11132	1.35911	1.05948	0.57418	0.650842	0.576208	1.17664	0.234668	0.128676
LQ_39	G20	G20	C15orf55	NM_175741	0.906444	0.796514	0.857895	0.853618	0.87226	0.926569	0.911933	0.903587	0.713698	1.32512	0.84721	0.494098	0.862866	0.525855	0.962008	-0.0558796	0.847801
LQ_31	F19	F19	C15orf56	NM_001039905	0.78268	0.739491		0.761085	1.04478	1.01616		1.03047	1.30416	1.07884		1.13589	0.871369		1.1915	0.252781	0.106888
LQ_55	G9	G09	C15orf57	NM_001080792	0.895354	0.875385	0.924045	0.898261	0.972665	1.07639	0.97946	1.00951	0.71658	1.20512	0.875486	0.395355	0.803415	0.559339	0.932396	-0.100985	0.662906
LQ_65_01	D7	D07	C15orf58	NM_001013657	0.678937	0.676781	0.694692	0.68347	1.19088	1.11458	1.07319	1.12622	1.0327	0.991034	0.996678	0.817556	0.896649	0.711913	1.0068	0.00978356	0.629639
LQ_35	J22	J22	C15orf59	NM_001039614	0.856076	0.804489	0.750545	0.803704	1.03805	1.18891	1.04785	1.0916	1.32543	1.65198	1.65975	1.15103	1.50514	1.16183	1.54572	0.628279	0.00774204
LQ_34	B5	B05	C15orf60	NM_001042367	0.757415	0.694975	0.728558	0.726983	1.13735	1.17913	1.13448	1.15032	0.989283	1.47992	1.46615	0.906843	1.2685	1.33678	1.31178	0.391529	0.125389
LQ_50_01	L9	L09	C16orf13	NM_001040161	0.944641	1.00518	0.929373	0.959731	1.03157	0.932575	1.07764	1.01393	1.21247	1.24729	1.03093	1.06813	1.05748	0.795287	1.16356	0.218549	0.0713226
LQ_55	E19	E19	C16orf14	NM_138418	1.05022	1.01956	1.04045	1.03674	0.908783	1.01754	0.89415	0.940156	1.01116	1.25027	0.885529	0.653044	0.970037	0.647948	1.04899	0.068998	0.670774
LQ_46_01	E21	E21	C16ORF3	NM_001214	0.843921	0.714541	0.798529	0.785664	1.00405	1.05864	1.03621	1.03296	0.973394	1.14245	1.05263	0.616483	0.749732	0.723684	1.05616	0.078826	0.314228
LQ_39	G18	G18	C16ORF35	NM_001077350	0.63374	0.581983	0.607268	0.607664	1.06192	1.10047	1.05964	1.07401	1.68826	1.18094	1.36195	1.41343	0.716997	1.07305	1.41038	0.496086	0.0506094
LQ_44_01	I22	I22	C16orf38	NM_001013658	1.09072	1.12506	1.13727	1.11768	0.952492	0.911164	0.901073	0.921576	1.4064	1.30107	1.51767	0.945684	0.844556	0.924828	1.40838	0.494037	0.00284001
LQ_56	J18	J18	C16orf42	NM_001001410	0.857297	0.859591	0.873063	0.863317	0.973873	1.02712	0.993243	0.998078	1.00427	0.843558	0.899587	0.753201	0.587935	0.607829	0.915804	-0.126889	0.148341
LQ_65_01	F20	F20	C16orf45	NM_033201	0.922875	1.02523	1.01319	0.987098	1.03822	0.986291	1.0056	1.01004	1.04463	1.05919	1.13895	0.664767	0.716511	0.813537	1.08093	0.112267	0.0508259
LQ_60	O5	O05	C16orf46	NM_152337	0.901116	0.853653	0.828571	0.861114	0.937521	0.976267	1.00796	0.973917	1.28951	1.28643	0.855386	0.986094	0.918876	0.64154	1.14377	0.193801	0.375162
LQ_54	F4	F04	C16orf48	NM_032140	0.838452	0.867083	0.874112	0.859882	0.96284	1.01026	1.04836	1.00715	1.85711	1.67181	1.778	1.28966	1.18313	1.2954	1.76897	0.822912	0.000137971
LQ_51	E16	E16	C16ORF5	NM_013399	0.759747	0.800782	0.820838	0.793789	1.13833	1.05616	0.936004	1.0435	1.14424	0.716379	0.719166	0.970874	0.586128	0.467458	0.85993	-0.217709	0.380257
LQ_60	N13	N13	C16orf53	NM_024516	0.928685	0.93411	0.966556	0.943117	0.91811	0.976132	0.95505	0.949764	0.686948	0.983685	0.641613	0.515211	0.791747	0.595784	0.770749	-0.375667	0.0994055
LQ_66_01	C21	C21	C16orf54	NM_175900	0.756903	0.864979	0.708547	0.77681	1.00716	0.960077	1.02207	0.996436	1.34172	1.50094	1.23615	0.880503	1.05066	0.852515	1.3596	0.443184	0.00950002
LQ_52	M4	M04	C16orf55	NM_153025	0.961736	0.995024	0.860238	0.938999	0.990135	1.00522	1.16244	1.0526	1.01469	0.816004	1.07494	0.614152	0.5791	0.614251	0.968543	-0.046112	0.708155
LQ_52	L16	L16	C16orf57	NM_024598	0.881613	0.923258	0.948217	0.917696	0.926333	0.957707	0.969293	0.951111	2.47597	2.04255	2.06186	1.42732	1.53191	1.47673	2.19346	1.13321	0.00107824
LQ_52	G19	G19	C16orf58	NM_022744	1.09964	1.21765	1.1786	1.1653	0.97558	0.981	0.991668	0.982749	1.47128	0.77436	0.874243	0.770668	0.51624	0.582829	1.03996	0.0565274	0.863217
LQ_53	F9	F09	C16orf59	NM_025108	0.876749	0.97888	0.910518	0.922049	1.36426	0.985785	1.01751	1.12252	1.31712	1.33677	1.33005	0.911854	0.750469	0.91133	1.32798	0.409235	5.72e-07
LQ_59	G12	G12	C16orf61	NM_020188	1.01603	1.01528	1.10263	1.04464	0.971618	1.03341	1.05373	1.01959	1.26183	1.03181	0.787092	0.86225	0.816853	0.374732	1.02691	0.0383124	0.853915
LQ_63_01	B20	B20	C16orf62	NM_020314	0.924062	1.07719	0.989397	0.996883	1.09463	0.949519	1.01973	1.0213	1.08911	1.34357	0.979792	0.957096	1.05566	0.826699	1.13749	0.185854	0.271062
LQ_54	C22	C22	C16orf63	NM_144600	0.872837	0.84835	0.877664	0.866284	1.06258	1.128	1.11625	1.10228	1.63528	1.60358	1.7961	1.23885	1.13039	1.31546	1.67832	0.747018	0.000339888
LQ_66_01	B15	B15	C16orf65	NM_173806	0.86893	0.918533	0.773784	0.853749	0.954027	0.955694	1.01693	0.975551	1.16874	1.76678	1.13193	0.949598	1.41343	0.741608	1.35582	0.439162	0.158814
LQ_56	J19	J19	C16orf68	NM_024109	0.796384	0.81982	0.842072	0.819425	1.0294	1.01563	0.966953	1.004	0.972973	0.964889	0.831863	0.72973	0.804074	0.478951	0.923242	-0.11522	0.168686
LQ_06	N22	N22	C16ORF7	NM_004913	0.798455	0.898717	0.805786	0.834319	1.40315	1.09798	1.11861	1.20658	1.00968	1.77538	1.36195	0.757257	1.46662	0.949236	1.38233	0.467106	0.159077
LQ_57	O13	O13	C16orf70	NM_025187	0.762723	0.772436	0.734169	0.756443	1.1041	1.04836	1.11815	1.0902	4.62633	4.17902	4.20603	3.41044	3.02312	2.8345	4.33713	2.11674	2.1e-05
LQ_60	M17	M17	C16orf71	NM_139170	1.05309	1.0697	1.02348	1.04875	0.916222	0.986776	0.996421	0.966473	1.08178	1.21517	0.822333	0.865426	0.796145	0.67085	1.03976	0.0562525	0.747642
LQ_59	O4	O04	C16orf72	NM_014117	0.890598	0.898079	0.905619	0.898099	1.00955	1.00807	1.04747	1.0217	0.839731	1.14216	0.934356	0.71977	0.923451	0.647948	0.972083	-0.0408483	0.770238
LQ_58	C14	C14	C16orf73	NM_152764	0.890135	0.913237	0.89938	0.900917	1.00857	1.01895	0.972296	0.999939	0.668552	0.84507	0.740741	0.591412	0.665813	0.536398	0.751454	-0.412242	0.0083341
LQ_66_01	D3	D03	C16orf74	NM_206967	0.678515	0.718922	0.720628	0.706022	1.22967	1.20283	1.17236	1.20162	1.77736	1.4447	1.08969	1.35641	1.21896	0.796312	1.43725	0.52331	0.0924232
LQ_59	J18	J18	C16orf75	NM_152308	0.795085	0.800524	0.833803	0.809804	0.95643	1.05909	1.11503	1.04352	1.02123	1.00872	1.0929	0.859984	0.790622	0.61828	1.04095	0.0579013	0.193399
LQ_53	G17	G17	C16orf78	NM_144602	0.631579	0.673324	0.69455	0.666484	1.22374	0.902441	0.887248	1.00448	2.03938	1.70474	2.22796	1.54712	1.2956	1.64675	1.99069	0.993272	0.00293075
LQ_53	D6	D06	C16orf80	NM_013242	0.726405	0.709137	0.697914	0.711152	1.28287	0.954494	0.948702	1.06202	2.10945	1.94238	2.34576	1.68144	1.81288	1.83162	2.13253	1.09256	0.000637758
LQ_33	L16	L16	C16orf82	NM_182831	0.916054	1.03145	0.953904	0.967135	1.0676	1.04172	1.02005	1.04313	1.17057	1.27758	0.95332	0.869565	1.1324	0.756082	1.13382	0.181197	0.233306
LQ_39	C18	C18	C16orf84	NM_001012762	0.874844	0.791851	0.82381	0.830168	0.979057	0.9724	0.938639	0.963366	2.50284	1.98388	2.19045	1.39363	1.05394	1.21692	2.22572	1.15427	0.00124766
LQ_45_01	J22	J22	C16orf85	NM_001001682	0.89669	0.852027	0.853103	0.867273	1.02586	1.05666	1.06554	1.04935	1.07175	1.23609	0.762687	0.714498	0.865266	0.557348	1.02351	0.0335245	0.873697
LQ_39	K16	K16	C16orf86	NM_001012984	0.840508	0.801669	0.79198	0.811386	0.994318	1.0193	0.986178	0.999932	0.858496	0.734844	0.822785	0.680876	0.551133	0.411392	0.805375	-0.312268	0.0060989
LQ_36	N21	N21	C16orf87	NM_001001436	0.970638	0.890799	0.860133	0.90719	0.986585	1.07012	1.03637	1.03102	0.984875	0.964975	1.21681	0.844179	0.786276	0.921829	1.05555	0.0780014	0.529688
LQ_33	H14	H14	C16orf88	NM_001012991	0.940257	0.951482	0.956099	0.94928	1.10745	1.14563	1.05844	1.10384	1.30336	1.322	1.3447	1.0101	1.13314	1.08232	1.32335	0.404199	1.11e-05
LQ_46_01	D17	D17	C16orf89	NM_001098514	1.04874	0.960969	0.975571	0.995094	0.961591	0.963551	0.997294	0.974145	0.835509	1.11495	0.969305	0.652742	0.584019	0.619278	0.973253	-0.0391127	0.756927
LQ_62_01	K7	K07	C16orf90	NM_001080524	0.524703	0.436421	0.402342	0.454489	0.922036	1.0556	0.943452	0.973696	3.92328	3.9548	3.93836	3.05144	2.98628	3.59589	3.93881	1.97776	5.52e-10
LQ_42_01	I21	I21	C17ORF28	NM_030630	1.23854	1.36964	1.23056	1.27958	0.930923	0.83686	0.93894	0.902241	0.787712	0.542684	0.605694	0.413549	0.375704	0.403796	0.645363	-0.631817	0.00847663
LQ_50_01	K6	K06	C17ORF37	NM_032339	0.899645	0.884165	0.912401	0.898737	0.984529	0.982599	0.999823	0.988984	1.03062	0.986436	0.750075	0.727493	0.863132	0.60006	0.922376	-0.116574	0.423127
LQ_29	G6	G06	C17ORF39	NM_024052	0.535222	0.502743	0.495063	0.511009	1.44603	1.46762	1.51138	1.47501	1.6567	1.6369	1.7094	1.01243	1.38889	1.04463	1.66767	0.737832	6.57e-06
LQ_58	D16	D16	C17orf42	NM_024683	1.07462	1.09448	1.08546	1.08485	0.937629	0.98872	0.933283	0.953211	0.958466	0.811966	0.740741	0.724175	0.512821	0.529101	0.837058	-0.256601	0.0638233
LQ_59	O17	O17	C17orf45	NM_152350	0.796581	0.844173	0.849208	0.829987	1.00264	0.987593	1.0986	1.02961	1.15343	1.00827	1.12417	1.01931	0.749741	0.509771	1.09529	0.131316	0.0979824
LQ_60	M18	M18	C17orf46	NM_152343	0.949647	0.953608	0.971207	0.958154	0.918713	0.983854	0.945589	0.949385	1.15163	1.22209	1.16306	0.767754	0.963572	1.00342	1.17893	0.237474	0.0012078
LQ_58	L7	L07	C17orf47	NM_001038704	0.715953	0.762395	0.765219	0.747856	1.03291	1.07226	1.03349	1.04622	1.31074	0.981595	1.1408	0.959079	0.705521	0.930651	1.14438	0.194564	0.203326
LQ_57	N22	N22	C17orf48	NM_020233	1.07261	1.15591	1.11859	1.1157	1.01084	0.948147	0.960739	0.973243	0.759173	1.30719	1.06021	0.442851	0.87146	0.780156	1.04219	0.0596206	0.803194
LQ_56	N7	N07	C17orf49	NM_174893	1.0678	1.11206	1.07175	1.08387	0.876383	0.819328	0.874703	0.856805	0.645031	0.671804	0.653595	0.423302	0.355661	0.475342	0.65681	-0.606452	1.67e-06
LQ_60	O7	O07	C17orf50	NM_145272	0.848941	0.87472	0.840753	0.854804	0.91343	0.916133	0.949929	0.926498	0.912507	0.58929	0.579557	0.751476	0.461184	0.395153	0.693785	-0.52744	0.0488555
LQ_53	B5	B05	C17orf53	NM_024032	0.904064	0.894169	0.853779	0.884004	1.31351	1.02001	1.07358	1.1357	0.933432	1.48909	0.971894	0.589536	1.12965	0.761755	1.13147	0.1782	0.503735
LQ_56	M12	M12	C17orf55	NM_178519	0.976324	1.01582	0.983231	0.991792	1.09275	1.05532	1.03418	1.06075	0.837743	0.865239	0.841969	0.595238	0.713822	0.474957	0.848317	-0.237325	5.93e-05
LQ_59	M10	M10	C17orf56	NM_144679	0.86047	0.826495	0.845303	0.844089	0.962231	1.04081	1.07888	1.02731	0.794636	0.633747	0.847023	0.546312	0.47531	0.534874	0.758469	-0.398839	0.0197059
LQ_53	F19	F19	C17orf57	NM_152347	0.662891	0.662764	0.659789	0.661815	1.41969	1.0866	1.04245	1.18291	0.603015	1.10842	1.0877	0.469012	0.935227	0.645819	0.933043	-0.0999853	0.705861
LQ_54	K19	K19	C17orf58	NM_181655	0.884732	0.885147	0.881217	0.883699	0.945226	1.04569	0.984363	0.991761	0.757761	0.881834	1.00781	0.537766	0.554296	0.655077	0.882469	-0.180383	0.178808
LQ_53	N9	N09	C17orf59	NM_017622	0.555185	0.596648	0.598116	0.583317	1.24132	0.937989	0.941784	1.04037	1.4	1.53905	1.31234	1.04	1.15429	1.08736	1.41713	0.502972	0.00320748
LQ_54	O17	O17	C17orf60	NM_001085423	0.846453	0.818689	0.868339	0.844494	1.01923	1.09138	1.04153	1.05071	1.02197	0.844457	1.22731	0.766479	0.708254	0.843774	1.03125	0.0443878	0.791599
LQ_57	I16	I16	C17orf61	NM_152766	0.723818	0.832418	0.790781	0.782339	1.14198	1.01648	1.04336	1.06727	1.5625	1.67767	1.83928	1.0625	1.12761	1.16016	1.69315	0.759708	0.000989108
LQ_55	E13	E13	C17orf62	NM_001100408	0.87854	0.875604	0.864045	0.87273	1.05181	1.12602	1.02973	1.06919	0.856208	1.02912	0.598179	0.528834	0.778112	0.494148	0.827834	-0.272586	0.241109
LQ_65_01	I7	I07	C17orf63	NM_018182	0.92638	1.03385	1.02077	0.993669	1.11994	1.05539	1.06991	1.08175	1.35604	1.2666	0.807494	0.883002	0.98857	0.549096	1.14338	0.193304	0.446276
LQ_57	B19	B19	C17orf64	NM_181707	1.06017	1.03571	1.0273	1.04106	1.06261	1.02334	1.04048	1.04215	0.725411	0.839965	0.805925	0.362705	0.5084	0.50098	0.790433	-0.339284	0.00350323
LQ_61_01	G15	G15	C17orf65	NM_178542	1.2577	1.16606	1.0955	1.17309	0.806006	1.02744	1.01424	0.949227	0.805952	0.972396	0.884397	0.588965	0.784191	0.631712	0.887582	-0.172048	0.0795172
LQ_59	I19	I19	C17orf66	NM_152781	0.976923	0.984723	0.941636	0.967761	0.936401	0.956855	1.06869	0.987316	0.918635	1.19681	0.898618	0.765529	0.930851	1.4248	1.00469	0.00674621	0.96349
LQ_55	B16	B16	C17orf67	NM_001085430	1.0781	1.05209	1.12517	1.08512	1.00267	1.1138	0.969036	1.0285	1.0671	1.06539	0.838826	0.697722	0.626697	0.619133	0.990439	-0.0138607	0.905716
LQ_55	K12	K12	C17orf68	NM_025099	1.0719	1.03341	1.07978	1.06169	0.914966	1.01601	0.90122	0.944067	1.11455	1.27605	1.12383	0.619195	0.786899	0.728408	1.17148	0.22833	0.0306382
LQ_66_01	D15	D15	C17orf70	NM_025161	0.898445	0.753651	0.801873	0.81799	1.11944	1.18621	1.14101	1.14889	5.4751	5.16796	5.08475	4.13282	3.87597	3.69115	5.2426	2.39028	3.66e-06
LQ_56	E15	E15	C17orf71	NM_018149	0.685751	0.742694	0.759287	0.729244	1.25194	1.22937	1.15377	1.21169	0.847458	1.0355	1.28599	0.690521	0.857988	1.06234	1.05632	0.0790444	0.68042
LQ_56	J14	J14	C17orf74	NM_175734	1.0056	0.986596	1.00127	0.997822	0.93003	0.952613	0.950944	0.944529	0.920377	0.868597	0.975196	0.47089	0.579065	0.635997	0.92139	-0.118116	0.0630237
LQ_53	K18	K18	C17orf75	NM_022344	0.764157	0.815427	0.784257	0.787947	1.30932	0.974647	0.971983	1.08532	0.929962	0.929054	1.05805	0.726533	0.816441	0.743494	0.972355	-0.0404445	0.553953
LQ_55	B8	B08	C17orf76	NM_207387	0.937611	0.957582	0.953708	0.949634	1.06063	1.06299	1.02517	1.0496	1.29778	1.21643	1.2017	0.873053	0.780353	0.801131	1.23864	0.308754	0.00133187
LQ_52	G22	G22	C17orf77	NM_152460	0.989728	1.01152	1.02351	1.00826	1.07115	1.03898	1.05593	1.05535	1.06383	1.21699	1.03252	0.856253	0.85448	0.774393	1.10445	0.143324	0.140786
LQ_60	N10	N10	C17orf78	NM_173625	0.933242	0.889063	0.889258	0.903854	0.904477	0.98899	0.986858	0.960108	0.976562	0.882279	0.797011	0.756836	0.604991	0.572852	0.885284	-0.175787	0.0913923
LQ_58	G9	G09	C17orf79	NM_018405	0.906157	0.890084	0.866988	0.887743	0.92485	0.973021	0.980849	0.959573	0.985097	0.840778	0.582936	0.909321	0.604309	0.476948	0.802937	-0.316641	0.169177
LQ_56	H19	H19	C17orf80	NM_001100622	0.997417	1.02351	0.964551	0.99516	0.964337	0.95931	0.94852	0.957389	2.58956	2.12538	1.84859	1.29478	1.13783	1.10035	2.18784	1.12951	0.00534551
LQ_58	K22	K22	C17orf81	NM_203415	0.92401	0.958372	0.937514	0.939966	0.950101	0.970886	0.959952	0.960313	0.916522	0.805271	1.20069	0.693584	0.658858	0.955648	0.97416	-0.0377698	0.837013
LQ_59	G10	G10	C17orf82	NM_203425	0.859615	0.848101	0.862443	0.85672	0.943202	1.00338	1.06063	1.0024	1.392	0.952136	1.13208	1.14343	0.772002	0.741073	1.15874	0.212552	0.281656
LQ_55	B12	B12	C17orf85	NM_001114118	1.09403	1.06308	1.11753	1.09154	0.951145	1.01382	0.885134	0.950033	1.27401	1.17842	1.1663	0.82912	0.785611	0.784235	1.20624	0.27052	0.00375643
LQ_45_01	F7	F07	C17orf87	NM_207103	0.544581	0.557135	0.544545	0.548754	1.16028	1.15275	1.15111	1.15471	5.14706	4.39509	3.5386	3.38235	2.22117	2.7114	4.36025	2.12441	0.00193969
LQ_47_01	D12	D12	C17orf90	NM_001039842	0.874796	0.908938	0.929281	0.904338	0.989992	0.927291	0.901815	0.9397	1.2729	0.927644	1.25306	1.02453	0.618429	0.91687	1.1512	0.203137	0.248086
LQ_43_01	N9	N09	C17orf91	NM_001001870	1.17567	1.19215	1.06445	1.14409	0.839853	0.934246	0.894453	0.889517	1.07198	0.754458	0.628784	0.765697	0.434385	0.489054	0.818406	-0.289111	0.240543
LQ_37	E5	E05	C17orf95	NM_001080510	1.00644	1.16572	1.15721	1.10979	1.07503	0.985608	0.97756	1.01273	1.19644	0.80928	1.10223	0.973845	0.728352	0.85423	1.03598	0.0510009	0.772967
LQ_35	M9	M09	C17orf96	NM_001130677	0.935205	0.892203	0.9128	0.913402	1.05095	1.16109	1.02299	1.07834	1.05364	1.15856	1.09178	0.766284	1.05925	0.887069	1.10132	0.13924	0.0298019
LQ_45_01	E21	E21	C17orf97	NM_001013672	1.08489	1.11374	1.03704	1.07856	0.883217	0.884506	0.943071	0.903598	1.13189	0.921986	1.06178	0.639764	0.543735	0.627413	1.03855	0.0545714	0.565952
LQ_63_01	H17	H17	C17orf98	NM_001080465	1.26593	1.36079	1.18328	1.27	0.889169	0.868027	0.928191	0.895129	1.37316	1.2155	1.38249	1.0118	0.860977	1.04967	1.32372	0.404594	0.00394182
LQ_37	H9	H09	C18ORF1	NM_181483	0.995799	1.19654	1.20185	1.1314	1.06828	0.980698	0.988442	1.01247	0.899888	0.840999	0.981693	0.731159	0.65703	0.822499	0.907526	-0.139989	0.0860273
LQ_50_01	K7	K07	C18ORF10	NM_015476	1.01854	0.977105	0.972899	0.989516	0.883003	0.903707	0.983983	0.923564	0.963855	0.808926	0.647158	0.615797	0.613668	0.478334	0.806647	-0.309991	0.10194
LQ_36	M21	M21	C18ORF19	NM_152352	1.20075	1.15696	1.05075	1.13615	0.970145	0.984204	1.03367	0.996007	0.909866	0.825537	1.08663	0.710833	0.632911	0.935708	0.940677	-0.0882285	0.483649
LQ_47_01	N11	N11	C18ORF21	NM_031446	0.916078	0.991568	1.00114	0.969594	1.03087	1.0152	0.938691	0.99492	1.24518	1.53061	0.992908	0.800474	0.963719	0.680851	1.25623	0.329105	0.174346
LQ_31	L9	L09	C18ORF22	NM_024805	0.835693	0.756981		0.796337	1.05667	1.10988		1.08328	1.33964	1.09445		0.945626	1.01338		1.21704	0.283379	0.0980391
LQ_46_01	H11	H11	C18ORF24	NM_145060	0.711117	0.669643	0.692934	0.691231	1.06266	1.16898	1.20817	1.1466	0.885637	0.952381	1.25095	0.616095	0.685714	0.75815	1.02966	0.0421615	0.80479
LQ_38	J7	J07	C18ORF25	NM_001008239	0.964321	1.00244	1.0375	1.00142	1.11325	0.966199	0.917052	0.998834	1.06437	0.997567	0.746988	0.506842	0.656934	0.506024	0.936308	-0.094945	0.545722
LQ_43_01	C8	C08	C18ORF26	NM_173629	1.13477	1.17743	1.1708	1.161	0.962388	0.9768	0.954723	0.964637	0.815956	1.01852	0.762227	0.566636	0.740741	0.529325	0.865567	-0.208282	0.160029
LQ_38	K8	K08	C18orf32	NM_001035005	0.989492	1.01976	1.0745	1.02792	1.10946	0.968395	0.91502	0.997625	1.0126	0.550108	0.535133	0.568041	0.406601	0.349	0.699279	-0.516061	0.127438
LQ_45_01	K16	K16	C18ORF34	NM_198995	1.08302	1.06793	1.0045	1.05182	0.861873	0.887117	0.956893	0.901961	0.665516	1.0355	0.822123	0.517624	0.788955	0.548082	0.841047	-0.249741	0.212363
LQ_60	B9	B09	C18orf45	NM_032933	0.698565	0.703944	0.685271	0.695927	1.08554	1.12172	1.1504	1.11922	2.34834	2.45145	1.8746	1.8591	2.0694	1.55139	2.22479	1.15367	0.00231857
LQ_66_01	J15	J15	C18orf51	NM_001044369	0.654713	0.678027	0.650861	0.6612	1.02267	1.04066	1.05796	1.04043	1.45419	1.62757	1.80974	1.11488	1.43609	1.2529	1.6305	0.705318	0.00356233
LQ_56	B20	B20	C18orf54	NM_173529	0.997417	0.990552	1.05307	1.01368	1.0007	0.998729	0.953404	0.984277	0.690548	0.909494	0.705503	0.410013	0.665484	0.382987	0.768515	-0.379855	0.0305634
LQ_55	F15	F15	C18orf55	NM_014177	0.829646	0.838462	0.82427	0.830792	1.07649	1.13674	1.01889	1.07737	0.8	0.838794	1.11778	0.586667	0.629096	0.763359	0.918857	-0.122088	0.463004
LQ_44_01	F3	F03	C18orf56	NM_001012716	0.829675	0.887519	0.914779	0.877324	1.0108	1.01506	1.03292	1.01959	1.08384	1.15741	1.0908	0.765062	0.636574	0.825472	1.11068	0.151446	0.0091704
LQ_51	C21	C21	C18orf62	NM_001037331	0.935722	1.02216	0.987308	0.981731	1.10432	1.08473	0.960328	1.04979	1.18243	0.841837	1.34529	0.872748	0.535714	0.83707	1.12319	0.167598	0.452935
LQ_62_01	K17	K17	C18ORF8	NM_013326	1.38472	0.94329	1.08853	1.13885	1.05939	1.19328	0.938678	1.06378	1.35448	1.64302	1.4557	1.02412	1.23226	0.981013	1.4844	0.569877	0.00459025
LQ_01	D8	D08	C19ORF10	NM_019107	0.741366	0.892669	0.757705	0.797247	1.33611	1.16308	1.09291	1.19736	0.724638	1.14658	0.628307	0.414079	0.495817	0.396825	0.833173	-0.263311	0.353687
LQ_32	E5	E05	C19ORF12	NM_001031726	0.963096	0.988558	0.947972	0.966542	1.07395	1.03506	1.09357	1.06753	1.32248	0.791959	1.24142	1.08511	0.639659	1.04541	1.11862	0.161722	0.511947
LQ_40	J17	J17	C19ORF15	NM_021185	0.941231	1.0749	1.14883	1.05499	0.974541	0.893657	0.797634	0.888611	0.808031	0.913023	1.13132	0.391773	0.480538	0.532387	0.950792	-0.0727983	0.632559
LQ_49_01	E6	E06	C19ORF18	NM_152474	0.631411	0.643513	0.594631	0.623185	0.95728	1.03401	1.04767	1.01299	1.92749	2.67618	2.16704	1.60624	1.96253	1.62528	2.2569	1.17435	0.00470029
LQ_36	C21	C21	C19ORF2	NM_134447	0.975418	0.955747	0.927371	0.952845	0.94542	0.97893	0.987306	0.970552	1.01505	1.1992	1.12859	0.910046	0.966023	0.854993	1.11428	0.156113	0.100145
LQ_33	H8	H08	C19ORF20	NM_033513	0.933211	0.8826	0.89746	0.904423	0.858418	1.0635	1.05187	0.991263	1.3132	1.45911	1.22292	0.984898	1.18765	0.978337	1.33174	0.413316	0.00851583
LQ_50_01	F8	F08	C19orf21	NM_173481	1.03845	0.977923	1.01506	1.01048	0.893789	0.943476	1.00699	0.948086	1.57563	1.47715	1.05178	1.20798	1.19844	0.782093	1.36819	0.452264	0.0838009
LQ_36	G21	G21	C19ORF22	NM_138774	1.42096	1.37408	1.2125	1.33585	0.910834	0.905523	0.977117	0.931158	1.15329	0.926784	1.33403	0.937049	0.718258	0.810882	1.13804	0.186546	0.306351
LQ_64_01	G18	G18	C19ORF23	NM_152480	1.01634	0.956244	0.92261	0.965063	0.959449	1.05229	1.0074	1.00638	1.70186	1.39816	1.97368	1.16609	1.04862	1.38158	1.69123	0.758076	0.0141634
LQ_51	G18	G18	C19ORF24	NM_017914	0.696259	0.658149	0.649646	0.668018	1.25435	1.23478	1.09072	1.19328	1.32425	1.86212	1.59019	1.0594	1.46593	1.13585	1.59219	0.67101	0.0188777
LQ_43_01	I12	I12	C19ORF25	NM_152482	0.854938	0.934315	0.881755	0.890336	0.928864	0.99613	0.94155	0.955515	2.19615	1.37106	1.43379	1.50421	0.612602	0.871521	1.667	0.737255	0.0656952
LQ_39	E11	E11	C19ORF26	NM_152769	0.737497	0.755768	0.755639	0.749635	1.148	1.04991	1.05915	1.08568	1.01215	1.42904	1.45937	0.708502	1.00682	0.92869	1.30018	0.378715	0.105964
LQ_45_01	G14	G14	C19ORF28	NM_001042680	1.1252	1.04713	1.03554	1.06929	0.950742	0.992936	1.02414	0.989274	1.23369	0.829771	1.25665	0.688019	0.553181	0.700822	1.1067	0.146267	0.4844
LQ_49_01	J19	J19	C19ORF29	NM_021231	0.978267	0.954363	0.942013	0.958214	0.962774	0.93593	0.943912	0.947539	2.54739	2.10526	1.96637	2.01422	1.50376	1.5104	2.20634	1.14166	0.00233049
LQ_40	J15	J15	C19ORF33	NM_033520	1.18092	1.30708	1.3555	1.28117	0.870009	0.826177	0.767545	0.821244	0.68306	0.691563	1.09043	0.370804	0.296384	0.582816	0.821685	-0.283343	0.25525
LQ_66_01	E21	E21	C19orf34	NM_152771	0.601396	0.758845	0.613108	0.657783	1.09421	1.0875	1.13306	1.10492	3.53562	2.65184	2.80788	3.00792	2.35244	2.31527	2.99845	1.58422	0.00183599
LQ_59	B18	B18	C19orf35	NM_198532	0.786325	0.816237	0.820785	0.807783	0.980328	1.01235	1.0641	1.01893	1.52174	0.989305	0.793021	1.3587	0.748663	0.84493	1.10136	0.13928	0.665734
LQ_66_01	E5	E05	C19orf36	NM_001031735	0.890511	0.832197	0.875868	0.866192	1.12461	1.07818	1.06508	1.08929	1.21169	0.819033	0.965517	0.997862	0.780031	0.793103	0.998746	-0.00180968	0.991793
LQ_60	I13	I13	C19orf39	NM_175871	1.04443	1.09099	0.996013	1.04381	0.912617	0.963671	0.957096	0.944461	0.82897	0.88332	0.578163	0.69808	0.698439	0.444741	0.763484	-0.389329	0.0655889
LQ_66_01	K6	K06	C19orf40	NM_152266	0.679467	0.695229	0.650559	0.675085	0.980102	0.980254	0.97571	0.978689	1.40121	1.07376	1.48561	1.07426	0.980392	1.06778	1.3202	0.400751	0.0633529
LQ_54	G16	G16	C19orf41	NM_152358	0.872621	0.861954	0.948712	0.894429	0.943377	1.04132	0.981059	0.988585	1.04089	1.08668	1.12333	0.693928	0.80207	0.67868	1.08363	0.115877	0.0247372
LQ_54	B6	B06	C19orf42	NM_024104	1.02898	1.03323	1.03108	1.0311	1.00504	1.01639	1.05592	1.02578	0.840689	1.01446	0.947459	0.693569	0.712281	0.775194	0.934203	-0.0981915	0.263346
LQ_65_01	H14	H14	C19orf43	NM_024038	0.735904	0.720537	0.781405	0.745948	1.19585	1.1645	1.12647	1.16227	1.46884	1.59574	1.4346	1.31004	1.19681	1.13924	1.49973	0.5847	0.000521444
LQ_61_01	G20	G20	C19orf44	NM_032207	1.45263	1.14813	1.19862	1.26646	0.823168	1.10705	1.07787	1.0027	1.07354	1.115	1.47229	0.724638	0.860147	0.952656	1.22028	0.287208	0.15678
LQ_52	G5	G05	C19orf45	NM_198534	0.678223	0.699581	0.750594	0.709466	1.20621	1.24019	1.20038	1.21559	0.946611	1.12317	1.19676	0.833018	0.823662	0.985568	1.08885	0.122804	0.297381
LQ_60	E15	E15	C19orf46	NM_001039876	1.10754	1.02779	1.06179	1.06571	0.877046	0.955203	0.89312	0.908456	0.884592	0.763192	0.792657	0.699445	0.545137	0.646642	0.81348	-0.29782	0.00697337
LQ_56	L21	L21	C19orf47	NM_178830	0.87344	0.906174	0.922946	0.900853	1.05674	1.02035	0.98645	1.02118	2.5382	3.22502	3.88684	1.74963	2.27934	2.85189	3.21669	1.68558	0.00470149
LQ_61_01	L10	L10	C19orf48	NM_199250	1.1692	0.972933	0.970242	1.03746	0.872013	1.15519	1.15781	1.06167	0.800267	1.2406	1.14123	0.733578	1.16541	0.891583	1.0607	0.0850144	0.672564
LQ_55	I12	I12	C19orf50	NM_024069	0.816372	0.845714	0.901348	0.854478	0.931216	0.998753	0.886308	0.938759	0.948509	1.4553	0.997258	0.433604	0.935551	0.548492	1.13369	0.181026	0.454108
LQ_61_01	J15	J15	C19orf51	NM_178837	0.992203	0.947696	0.929758	0.956552	0.873054	1.06616	1.10655	1.01525	3.02554	4.12968	4.05657	2.43615	3.58935	3.01451	3.73726	1.90198	0.00154696
LQ_57	B13	B13	C19orf52	NM_138358	0.731961	0.719093	0.699485	0.716847	1.21246	1.1713	1.16959	1.18445	1.42151	1.40083	1.08765	1.01978	0.923273	0.863724	1.30333	0.382202	0.0483905
LQ_53	H12	H12	C19orf53	NM_014047	0.738397	0.801423	0.77237	0.77073	1.2588	0.937765	0.94542	1.04733	3.42857	2.57806	2.55517	2.37594	1.89058	2.1777	2.85393	1.51295	0.00297259
LQ_52	L4	L04	C19orf54	NM_198476	0.96944	1.02095	1.02457	1.00499	0.998224	0.97296	1.03216	1.00111	1.35099	1.18009	1.36668	0.900662	0.846588	0.850954	1.29926	0.377686	0.00744744
LQ_61_01	I18	I18	C19orf55	NM_001039887	1.18207	0.953182	0.938754	1.02467	0.81431	1.11711	1.09494	1.00879	1.18734	1.03607	1.21637	0.923483	0.729087	0.995208	1.14659	0.19735	0.0586297
LQ_65_01	K14	K14	C19orf56	NM_016145	1.06281	1.12935	1.12957	1.10725	1.08226	0.959727	1.05316	1.03172	1.34689	0.876697	1.37186	0.989555	0.593891	0.934034	1.19848	0.261211	0.285285
LQ_60	J3	J03	C19orf57	NM_024323	0.62087	0.57844	0.618383	0.605898	1.07467	1.16005	1.10165	1.11212	2.09174	2.32468	2.39971	1.61468	1.93723	2.04155	2.27205	1.18399	0.000163511
LQ_52	C20	C20	C19orf59	NM_174918	0.892655	0.942116	0.92576	0.920177	1.03906	1.09117	1.10519	1.07847	0.949367	1.30664	0.428082	0.805524	0.778426	0.199772	0.894698	-0.160527	0.700916
LQ_47_01	G4	G04	C19ORF6	NM_033420	0.944595	1.04553	1.01647	1.0022	0.981554	1.02258	0.950065	0.984733	1.09258	0.860215	1.11763	0.80506	0.645161	0.72646	1.02348	0.0334771	0.788746
LQ_60	F5	F05	C19orf61	NM_019108	1.00046	0.936127	0.914286	0.95029	1.04699	1.14247	1.16878	1.11941	1.82191	1.81949	1.76841	1.54862	1.36462	1.21124	1.80327	0.850615	1.33e-06
LQ_58	C13	C13	C19orf62	NM_014173	0.914626	0.946445	0.979325	0.946799	1.08229	1.08874	1.04516	1.07206	0.725726	0.420064	0.727187	0.675676	0.370645	0.469153	0.624326	-0.679629	0.021235
LQ_41_01	M19	M19	C19orf63	NM_206538	0.955791	0.913886	0.88904	0.919572	0.95092	0.927024	0.993882	0.957275	0.770899	1.08535	0.967906	0.457721	0.592008	0.687723	0.941384	-0.0871444	0.557607
LQ_62_01	B13	B13	C19orf66	NM_018381	1.30512	1.05319	1.11919	1.15917	1.17218	1.19419	0.997583	1.12132	2.38346	1.53846	1.63127	1.89274	1.2709	1.26193	1.85106	0.888354	0.0335015
LQ_31	F4	F04	C19orf68	NM_199341	1.08824	1.03682		1.06253	0.950149	0.975599		0.962874	1.14977	1.03581		0.937973	0.917431		1.09279	0.128018	0.116825
LQ_44_01	E5	E05	C19orf69	NM_001130514	0.999736	0.995121	1.08387	1.02624	0.958819	0.955073	0.950854	0.954915	1.11111	0.903226	0.970391	0.555556	0.722581	0.696691	0.994909	-0.00736325	0.937754
LQ_65_01	J18	J18	C19orf70	NM_205767	0.702016	0.763973	0.761292	0.742427	1.26574	1.11016	1.21597	1.19729	0.957137	1.67224	1.42919	0.790678	1.29599	0.996102	1.35286	0.436008	0.168094
LQ_36	F7	F07	C19orf71	NM_001135580	0.781837	0.714104	0.65176	0.7159	0.950466	0.996047	1.00254	0.983017	0.960699	1.33749	1.45985	0.873362	1.11458	1.36253	1.25268	0.325021	0.167809
LQ_33	B18	B18	C1D	NM_173177	0.930147	1.04972	0.949828	0.976563	1.04832	1.01899	1.08281	1.05004	1.02108	1.19829	1.35358	0.790514	0.912981	1.02344	1.19098	0.252153	0.117681
LQ_17	O6	O06	C1GALT1	NM_020156	0.833103	0.903528	0.83515	0.85726	0.935314	0.990997	0.957495	0.961269	1.94536	1.31474	1.14715	1.61424	1.15538	1.10759	1.46909	0.554919	0.125763
LQ_56	H14	H14	C1GALT1C1	NM_001011551	1.08825	1.12635	1.06368	1.09276	0.858164	0.923107	0.867807	0.883026	0.751582	0.72181	1.03772	0.454905	0.409676	0.618639	0.837037	-0.256637	0.180933
LQ_55	N8	N08	C1orf100	NM_001012970	0.997566	0.96967	0.991011	0.986083	0.997962	1.00792	0.963204	0.989694	1.30849	1.33726	1.42857	0.864937	0.74796	0.975057	1.35811	0.441599	0.000585797
LQ_56	D17	D17	C1orf101	NM_173807	0.82867	0.842013	0.885162	0.851948	0.953922	0.957793	0.932956	0.948224	1.53247	1.22651	0.839329	0.987013	0.887265	0.551559	1.19944	0.262357	0.37629
LQ_53	G14	G14	C1orf102	NM_206837	0.787919	0.857438	0.773716	0.806358	1.45481	1.10358	1.15115	1.23651	3.07215	2.57028	2.55072	2.36753	2.03481	1.88406	2.73105	1.44946	0.000531674
LQ_65_01	H16	H16	C1orf103	NM_001006945	0.989483	1.03641	1.08935	1.03841	1.08274	0.975203	0.997151	1.01837	1.06289	0.801233	0.938257	0.797166	0.585516	0.726392	0.934126	-0.0983115	0.432521
LQ_54	G15	G15	C1orf104	NM_001039517	1.03395	1.06847	1.08171	1.06137	0.876287	0.96658	0.985475	0.94278	1.06672	0.814026	0.615764	0.669316	0.563557	0.472085	0.832171	-0.265048	0.267811
LQ_61_01	D16	D16	C1orf105	NM_139240	0.99883	0.810534	0.788581	0.865982	0.849438	1.07501	1.04553	0.989992	1.24902	1.66968	1.22861	1.05386	1.35379	0.702062	1.38244	0.467213	0.0563549
LQ_58	M5	M05	C1orf106	NM_018265	0.928588	1.00023	1.00161	0.97681	1.00079	1.01768	1.01391	1.01079	0.887355	0.888473	0.87156	0.739463	0.701426	0.642202	0.882463	-0.180393	2.76e-05
LQ_52	C6	C06	C1orf107	NM_014388	0.874422	0.881613	0.929194	0.895077	1.15786	1.25672	1.24064	1.21841	0.646109	1.30719	0.909866	0.440529	0.920974	0.5118	0.954388	-0.0673519	0.824011
LQ_61_01	K20	K20	C1orf109	NM_017850	1.28304	1.19495	1.09619	1.1914	0.885799	1.10625	1.12793	1.03999	5.68216	4.40771	3.2197	3.73747	3.15274	2.1149	4.43652	2.14943	0.00844056
LQ_66_01	E15	E15	C1orf110	NM_178550	0.582037	0.538786	0.56267	0.561164	1.14562	1.16744	1.27313	1.1954	3.98037	3.07229	3.54267	3.38059	2.59036	2.57649	3.53178	1.82039	0.000643472
LQ_52	F13	F13	C1orf111	NM_182581	1.11967	1.15217	1.25575	1.17586	0.899599	0.936014	0.907493	0.914369	0.688073	0.909298	0.673259	0.481651	0.591043	0.399748	0.756877	-0.40187	0.0333706
LQ_66_01	F3	F03	C1orf112	NM_018186	1.00095	1.00487	1.00634	1.00405	0.984045	0.982277	0.850531	0.938951	1.23653	1.35659	0.960384	0.951173	0.904393	0.510204	1.1845	0.244278	0.190838
LQ_58	F9	F09	C1orf113	NM_024676	0.810254	0.822498	0.787962	0.806905	1.09194	1.14151	1.10382	1.11243	1.21469	0.6824	0.845481	1.0452	0.5118	0.699708	0.91419	-0.129434	0.614723
LQ_56	G5	G05	C1orf114	NM_021179	1.02712	1.04043	1.02186	1.0298	0.969614	0.989184	0.976151	0.978317	0.733445	0.61246	0.768592	0.565801	0.422386	0.560864	0.704832	-0.504648	0.00335715
LQ_53	H6	H06	C1orf115	NM_024709	1.11992	1.13866	1.07939	1.11266	1.31842	0.984863	0.972604	1.09196	1.09062	0.907258	0.914191	0.594884	0.625	0.685643	0.97069	-0.0429177	0.650759
LQ_55	G21	G21	C1orf116	NM_001083924	0.860841	0.837582	0.88	0.859474	1.04496	1.13138	1.00398	1.06011	1.23362	1.81055	1.43003	0.822411	1.36447	1.02145	1.4914	0.576666	0.0440432
LQ_59	M13	M13	C1orf122	NM_198446	0.862821	0.867962	0.807117	0.845966	0.988095	1.02872	1.14515	1.05399	0.89153	0.854916	0.913978	0.693413	0.729193	1.09918	0.886808	-0.173306	0.00276778
LQ_58	O15	O15	C1orf123	NM_017887	1.01991	1.06805	1.01976	1.03591	0.969548	1.02798	0.964606	0.987379	1.18941	0.853952	0.810993	0.807899	0.678783	0.47308	0.951451	-0.0717986	0.705625
LQ_60	H10	H10	C1orf124	NM_032018	0.869446	0.871806	0.897231	0.879495	0.972856	1.09303	1.03443	1.03344	1.99161	1.97943	1.48112	1.51992	1.28535	0.962725	1.81739	0.861867	0.00827689
LQ_54	G22	G22	C1orf125	NM_182766	1.08586	1.11641	1.11012	1.10413	0.950423	0.982581	0.964281	0.965761	0.936069	0.938873	0.96	0.65724	0.579305	0.64	0.944981	-0.0816434	0.00188768
LQ_59	L19	L19	C1orf127	NM_173507	0.876709	0.921868	0.955956	0.918178	0.906774	0.925123	1.08182	0.971239	1.1455	1.01799	1.08942	0.877407	0.94697	0.694143	1.08431	0.116772	0.0843345
LQ_60	M9	M09	C1orf128	NM_020362	0.847573	0.873375	0.817054	0.846001	0.943658	0.985623	0.966334	0.965205	1.6129	1.1804	2.06018	1.20968	1.00077	1.62646	1.61783	0.694056	0.0717837
LQ_58	F15	F15	C1orf129	NM_025063	1.00046	0.937325	0.97473	0.970837	0.939115	0.99939	0.94409	0.960865	1.1439	1.02295	0.494933	0.82361	0.873253	0.471365	0.887263	-0.172566	0.601755
LQ_60	B3	B03	C1orf130	NM_001010980	0.897243	0.914388	0.866002	0.892544	0.997677	0.975793	1.02389	0.999121	1.24429	1.07843	0.997442	0.99035	0.906863	0.895141	1.10672	0.14629	0.215761
LQ_60	L10	L10	C1orf131	NM_152379	0.779904	0.771627	0.744629	0.765387	0.961662	1.0156	1.00879	0.995349	0.730353	0.958466	0.951814	0.613497	0.813244	0.803093	0.880211	-0.184078	0.185248
LQ_65_01	G14	G14	C1orf135	NM_024037	0.829389	0.887576	0.80844	0.841802	1.10509	1.0668	1.08563	1.08584	0.986263	1.25945	1.50897	0.704473	0.827636	1.10114	1.25156	0.323728	0.170928
LQ_49_01	D18	D18	C1ORF14	NM_030933	0.831063	0.871412	0.823624	0.842033	0.99716	0.964673	0.945616	0.96915	1.25523	1.48221	1.04302	1.01116	1.25165	0.977836	1.26016	0.333602	0.109492
LQ_60	O9	O09	C1orf141	NM_001013674	0.80565	0.782385	0.762126	0.783387	1.03351	1.08088	1.08092	1.0651	1.44231	0.945288	0.900901	1.10294	0.802062	0.755594	1.09617	0.132466	0.609012
LQ_54	L20	L20	C1orf144	NM_015609	0.820502	0.834969	0.829263	0.828244	1.01441	1.08161	1.07123	1.05575	0.869794	0.961538	1.1245	0.579863	0.88141	0.85676	0.985277	-0.0213988	0.852933
LQ_53	L18	L18	C1orf146	NM_001012425	0.837664	0.874197	0.87172	0.861193	1.28254	0.947333	0.919038	1.04964	1.11347	1.31303	1.56933	0.901379	0.945378	1.0548	1.33194	0.413531	0.0656415
LQ_61_01	L9	L09	C1orf149	NM_022756	1.30253	1.15911	1.01384	1.15849	0.892851	1.10826	1.18077	1.06063	1.3469	1.19912	1.19454	1.01766	0.978227	0.853242	1.24685	0.318291	0.0078566
LQ_52	F10	F10	C1orf150	NM_145278	1.01695	1.02043	1.07371	1.03703	0.980655	1.01349	0.982071	0.992072	1.0101	0.949692	1.03346	0.631313	0.641684	0.688976	0.997753	-0.00324607	0.932578
LQ_50_01	N16	N16	C1orf151	NM_001032363	0.832015	0.844917	0.823707	0.833546	0.990204	1.01023	1.05072	1.01705	1.11439	1.29032	1.32935	0.950508	1.03226	0.963775	1.24469	0.315781	0.020819
LQ_60	D18	D18	C1orf156	NM_033418	1.08817	1.0892	1.09192	1.08976	0.857684	0.954016	0.971707	0.927803	1.3191	1.09053	0.912779	1.08878	0.823045	0.649087	1.10747	0.147267	0.412488
[truncated: 16,002 more rows]

## Sheet: CCF 2nd round
SYMBOL	copy 1	copy 2	copy 3	copy1_ Normalized	copy2_ Normalized	copy3_ Normalized	average	SD	CV	p Value
CENPE	1.81321	1.33293	1.61756	1.61016	1.18367	1.43643	1.41008	0.241508	17.1272	2.45e-09
SLC22A5	1.33086	1.17096	1.00206	1.60679	1.41374	1.20982	1.41012	0.198507	14.0773	0.0295211
P4HA3	1.344	1.08238	1.44928	1.46824	1.18244	1.58325	1.41131	0.206381	14.6234	0.0453151
ZRANB2	1.79886	1.18343	1.79039	1.59742	1.05091	1.5899	1.41274	0.352897	24.9796	3.09e-09
DYNLT1	0.746269	0.918748	0.651289	1.36767	1.68377	1.19361	1.41502	0.24849	17.5609	0.0217846
SNRPD3	1.46025	1.63366	1.69214	1.29673	1.45072	1.50265	1.4167	0.1206	8.5127	1.38e-09
IKZF4	0.648776	0.790737	0.885208	1.18775	1.44764	1.62059	1.41866	0.217874	15.3578	0.017598
PPP2R1A	0.956807	0.852273	1.15713	1.37655	1.22615	1.66474	1.42248	0.222873	15.6679	0.0253815
SEC13	1.86533	1.43032	1.51157	1.65645	1.27015	1.34231	1.42297	0.231294	16.2543	1.27e-09
TBC1D4	1.00223	1.04996	1.21304	1.31077	1.3732	1.58648	1.42348	0.144571	10.1561	0.00966195
SLC39A11	1.21781	0.888889	1.1592	1.59273	1.16254	1.51606	1.42377	0.229462	16.1165	0.0336039
CPT1C	1.69492	2.00528	1.1212	1.50512	1.78072	0.995644	1.42716	0.448531	31.4281	2.32e-09
PLAA	1.92379	1.60028	1.30218	1.70836	1.42108	1.15636	1.4286	0.310889	21.7618	1.23e-09
AP2A2	0.933956	1.29215	1.05608	1.22148	1.68995	1.3812	1.43088	0.238152	16.6438	0.0357585
SFXN2	1.2873	1.04683	1.22358	1.5542	1.26387	1.47727	1.43178	0.150414	10.5054	0.0120589
BRI3	0.715198	0.571118	0.921409	1.39254	1.11201	1.79405	1.43286	0.342804	23.9244	0.0420824
BRI3	0.66335	0.701307	0.850229	1.29159	1.36549	1.65546	1.43751	0.192327	13.3792	0.0119972
SLC9A3	1.77994	1.66097	1.41772	1.58062	1.47497	1.25896	1.43818	0.184626	12.8374	5.31e-10
EIF3E	1.54011	1.45038	1.87118	1.36765	1.28797	1.66164	1.43909	0.221631	15.4008	5.55e-10
PMF1	1.55642	1.72997	1.59591	1.38213	1.53625	1.4172	1.44519	0.0909693	6.2946	3.19e-10
EGR3	0.954821	1.35556	1.29656	1.15279	1.63661	1.56538	1.45159	0.261211	17.9948	0.0487683
PSMB1	1.73103	1.26354	1.92666	1.53718	1.12205	1.71091	1.45671	0.340723	23.3898	3.42e-10
RAP2C	1.45197	1.18095	1.37094	1.58619	1.29012	1.49766	1.45799	0.151972	10.4233	0.0159942
PSMC4	2.2324	1.27139	1.4321	1.98241	1.12902	1.27173	1.46106	0.514755	35.2317	6.44e-10
PRR13	0.619286	0.928074	0.866966	1.13376	1.69907	1.58719	1.47334	0.299361	20.3185	0.0312213
ITGA11	1.33612	1.31222	1.19505	1.53721	1.50972	1.37491	1.47395	0.0868611	5.89309	0.00083837
HNMT	1.93015	1.43505	1.62242	1.71401	1.27435	1.44074	1.47636	0.249977	16.9319	9.13e-11
ECH1	2.15247	1.60164	1.23719	1.91143	1.42229	1.09865	1.47746	0.460791	31.1882	2.15e-10
UBA52	1.60067	2.1043	1.29376	1.42143	1.86866	1.14888	1.47966	0.409229	27.657	1.48e-10
UBC	1.24088	1.85874	1.92604	1.10192	1.65059	1.71036	1.48763	0.377653	25.3863	8.52e-11
KIF4A	1.20482	1.37886	1.12685	1.45462	1.66474	1.36048	1.49328	0.155769	10.4313	0.0107488
SLC9A3	1.49343	1.61663	1.95214	1.32619	1.4356	1.73354	1.49844	0.237404	15.8434	2.82e-11
PRAMEF6	1.68209	1.2605	2.12291	1.49372	1.11935	1.88518	1.49942	0.431236	28.7602	6.15e-11
TSPAN17	1.04566	1.31352	1.38795	1.26246	1.58585	1.67572	1.50801	0.217347	14.4128	0.0266664
SMU1	1.58787	1.96229	1.55475	1.41006	1.74255	1.38065	1.51109	0.226341	14.9787	1.41e-11
RND3	1.38675	1.33094	1.04129	1.67427	1.60688	1.25719	1.51278	0.223899	14.8005	0.0282769
CASP8AP2	1.35257	1.35802	1.05219	1.633	1.63959	1.27034	1.51431	0.211309	13.9541	0.0243544
NAPA	0.846945	0.808458	1.1976	1.35629	1.29466	1.91784	1.52293	0.343386	22.5477	0.0434628
CENPE	2.06534	1.68733	1.40507	1.83406	1.49838	1.24773	1.52672	0.331289	21.6993	9.28e-12
PSMC5	1.86368	1.92208	1.37858	1.65499	1.70684	1.2242	1.52868	0.298365	19.5178	7.27e-12
ARHGEF7	1.44644	1.125	1.41956	1.66414	1.29432	1.63321	1.53056	0.205172	13.405	0.0248386
PRPF8	1.64908	1.64357	1.90852	1.46441	1.45952	1.6948	1.53958	0.151406	9.83422	2.55e-12
C19orf57	0.837599	0.64261	0.895522	1.63086	1.25121	1.74364	1.5419	0.25799	16.7319	0.0188056
DLL4	1.55303	1.9084	1.76107	1.37912	1.69469	1.56386	1.54589	0.178545	11.5497	1.95e-12
SLC16A1	1.24161	1.47908	1.53129	1.35638	1.6158	1.67284	1.54834	0.16867	10.8936	0.0154779
ITGAV	1.40944	2.05096	1.77839	1.25161	1.82129	1.57924	1.55072	0.321964	20.7623	2.53e-12
TMEM39B	1.03341	0.797342	1.19826	1.59001	1.22679	1.84364	1.55348	0.310043	19.9579	0.0355927
ACSF3	1.69713	1.973	1.58664	1.50708	1.75206	1.40897	1.55604	0.198993	12.7885	1.2e-12
CDCA5	1.34171	1.9656	1.95272	1.19146	1.74549	1.73406	1.557	0.356546	22.8995	2.15e-12
MPST	1.28854	1.40289	1.4059	1.46901	1.59938	1.6028	1.55707	0.0762754	4.89867	0.000246877
PPP2R1A	1.05924	1.01781	1.17552	1.52391	1.46431	1.6912	1.55981	0.117626	7.54107	0.00203305
TMEM159	0.706941	1.05231	0.81448	1.29423	1.92651	1.49111	1.57061	0.32355	20.6002	0.0301459
IFI30	1.79426	1.7532	1.76056	1.59334	1.55688	1.56341	1.57121	0.0218902	1.3932	3.9e-13
FLAD1	1.41141	1.14659	1.35187	1.70404	1.38431	1.63215	1.5735	0.167738	10.6602	0.0104762
ARCN1	0.999001	1.19652	1.42161	1.30655	1.56487	1.85926	1.57689	0.276551	17.5377	0.0334144
PAFAH1B1	2.07852	1.82208	1.44158	1.84577	1.61804	1.28015	1.58132	0.320479	20.2666	4.94e-13
P4HA3	1.30332	1.58514	1.45745	1.4238	1.73167	1.59218	1.58255	0.154165	9.74158	0.0102202
PIAS4	1.36324	1.44665	1.54747	1.48925	1.58038	1.69052	1.58672	0.100781	6.35155	0.0013895
SIPA1	1.03941	0.936569	1.1302	1.59924	1.44101	1.73893	1.59306	0.149056	9.3566	0.00586507
USP40	1.21709	1.2352	1.50971	1.46943	1.4913	1.82272	1.59448	0.197958	12.4152	0.0161101
MAT2A	1.45897	1.40759	1.34474	1.66331	1.60473	1.53309	1.60038	0.0652199	4.07529	3.45e-05
KIFC1	1.65106	1.22815	1.30141	1.89956	1.413	1.49728	1.60328	0.260022	16.2182	0.0351315
RBMX	1.5885	1.74916	2.09713	1.41062	1.55329	1.86229	1.60873	0.259999	16.1617	8.56e-14
CHAF1A	1.78218	1.4425	2.21559	1.58261	1.28096	1.96749	1.61035	0.387496	24.0628	1.49e-13
POLR2A	2.18978	1.52801	1.72279	1.94457	1.35691	1.52987	1.61045	0.340087	21.1176	1.14e-13
SF3B5	1.49378	1.65593	2.29696	1.3265	1.4705	2.03975	1.61225	0.424721	26.3434	1.7e-13
DSN1	1.8477	2.06476	1.54515	1.6408	1.83355	1.37212	1.61549	0.260975	16.1546	5.94e-14
SLC29A3	1.30615	1.35348	1.36014	1.57696	1.6341	1.64214	1.61773	0.0355422	2.19704	1.43e-13
PREP	1.27841	1.05634	1.04035	1.83923	1.51974	1.49674	1.61857	0.191443	11.8279	0.0102493
PSMC5	1.98511	1.69569	1.80974	1.76282	1.50581	1.60709	1.62524	0.145788	8.97027	2.36e-14
SNRPD3	1.63772	1.69569	2.15938	1.45432	1.50581	1.91757	1.6259	0.285921	17.5854	3.76e-14
ECHDC1	1.19581	2.79631	1.53704	1.06191	2.48318	1.36492	1.63667	0.842991	51.5064	1.73e-12
ESCO2	0.802792	1.02249	0.855655	1.47126	1.87391	1.56814	1.63777	0.210159	12.832	0.00847512
NANS	1.32159	1.61652	1.38376	1.50668	1.84293	1.57757	1.6424	0.177249	10.7921	0.0125695
NAIP	1.26414	1.72474	1.29737	1.4544	1.98433	1.49264	1.64379	0.295538	17.979	0.0417268
LSM2	1.75227	2.16702	1.63934	1.55605	1.92435	1.45577	1.64539	0.277853	16.8867	1.24e-14
DENND4A	0.718485	1.17371	0.80506	1.31675	2.15103	1.47542	1.64774	0.44303	26.8872	0.0479037
BDH1	2.14578	2.15161	1.26956	1.90549	1.91067	1.12739	1.64785	0.507575	30.8022	4.59e-14
PSMD14	2.12379	1.83066	1.6129	1.88596	1.62566	1.43229	1.64797	0.256366	15.5565	9.76e-15
RAB33B	1.28777	1.32205	1.68776	1.48159	1.52103	1.94179	1.64813	0.255073	15.4765	0.0298263
WNT8A	1.78478	1.95072	1.86335	1.58492	1.73228	1.65469	1.6573	0.0830097	5.00874	3.48e-15
FGF14	1.38419	1.52494	1.21379	1.67118	1.84111	1.46545	1.65925	0.188114	11.3373	0.0116193
UBA52	1.87234	1.82106	1.91882	1.66267	1.61714	1.70395	1.66125	0.0488988	2.94349	2.68e-15
TAF2	1.69791	1.21212	1.48093	1.93572	1.38189	1.68835	1.66865	0.27744	16.6266	0.03527
PSMB3	1.60701	2.07636	1.95707	1.42706	1.84384	1.73792	1.66961	0.243945	14.6109	2.78e-15
RBMX	2.20907	1.82381	1.61538	1.9617	1.61958	1.43449	1.67192	0.301201	18.0153	3.21e-15
PSMD1	2.05073	1.7684	1.83342	1.82109	1.57037	1.62811	1.67319	0.147852	8.83655	1.63e-15
DLL4	2.09581	2.20802	1.35802	1.86112	1.96076	1.20595	1.67594	0.461773	27.553	7.18e-15
IFI30	1.71233	1.59872	2.37643	1.52058	1.4197	2.11031	1.68353	0.420071	24.9518	3.51e-15
RAD23B	1.96793	1.87279	1.86498	1.74756	1.66307	1.65613	1.68892	0.0573178	3.39375	5.64e-16
LIN52	0.874811	0.841311	1.0692	1.60156	1.54023	1.95744	1.69974	0.225268	13.2531	0.0106816
HNMT	2.09225	1.81406	1.83692	1.85796	1.61092	1.63122	1.70003	0.154438	9.08442	3.64e-16
POLA1	1.42613	1.40762	1.6	1.64077	1.61948	1.84081	1.70036	0.122104	7.18111	0.00243921
YIPF2	1.2979	1.25928	0.992	1.86727	1.81172	1.42718	1.70206	0.239665	14.0809	0.0153418
PRPF8	2.08851	1.62463	2.03991	1.85464	1.4427	1.81148	1.70294	0.254956	14.9715	4.51e-16
PCDHGA5	0.752149	0.843289	1.02936	1.46449	1.64194	2.00423	1.70355	0.275094	16.1483	0.0161124
ESCO2	0.804986	1.05422	0.930604	1.47528	1.93204	1.7055	1.70428	0.228383	13.4006	0.00943045
FOXL1	1.63562	1.74888	2.39468	1.45246	1.55304	2.12652	1.71067	0.409482	23.9369	7.33e-16
EIF4A3	2.34568	1.62602	1.80941	2.08301	1.44393	1.60679	1.71124	0.373973	21.8538	5.56e-16
PSMD7	2.14621	2.15488	1.48736	1.90588	1.91358	1.3208	1.71342	0.382917	22.3481	5.24e-16
CASP8AP2	1.192	1.48515	1.58514	1.43914	1.79307	1.9138	1.71533	0.246694	14.3817	0.0208175
FOXL1	2.13828	1.74966	1.93656	1.89883	1.55373	1.7197	1.72409	0.194353	11.2728	1.06e-16
VPS11	1.55311	2.10364	2.17037	1.37919	1.86808	1.92733	1.72487	0.338763	19.64	2.08e-16
PPP2R2A	1.71326	1.68798	2.44898	1.5214	1.49896	2.17474	1.7317	0.432252	24.9611	2.72e-16
DPH6	2.13777	1.36546	2.35393	1.89838	1.21256	2.09034	1.73376	0.519656	29.9728	5.01e-16
NUP205	2.60563	1.44468	1.82208	2.31385	1.2829	1.61804	1.73827	0.5922	34.0684	7.72e-16
SIPA1	1.20536	1.00969	1.1745	1.85457	1.55352	1.80708	1.73839	0.161855	9.31061	0.00540893
C4orf22	1.37492	0.917108	1.10999	2.11545	1.41106	1.70783	1.74478	0.353644	20.2686	0.0319703
SF3B5	1.56695	2.31445	2.0364	1.39148	2.05527	1.80836	1.7517	0.377809	21.5681	5.99e-17
PSMD1	1.6846	1.70908	2.52419	1.49596	1.51769	2.24153	1.75173	0.477827	27.2775	1.3e-16
RND3	1.6129	1.13409	1.61069	1.94731	1.36922	1.94464	1.75373	0.332991	18.9876	0.0376394
POLR2L	2.57827	1.52749	1.8358	2.28955	1.35644	1.63022	1.75874	0.54013	30.7112	1.55e-16
ACSF3	2.27531	1.69875	1.97439	2.02052	1.50853	1.75329	1.76078	0.288372	16.3775	2.04e-17
IK	1.38061	1.20755	1.08658	1.98627	1.73728	1.56324	1.76226	0.212615	12.0648	0.00997477
SOX5	0.855856	0.79721	1.0661	1.66641	1.55222	2.07577	1.7648	0.275291	15.599	0.0145874
CENPI	1.90476	1.66223	2.3979	1.69147	1.4761	2.12938	1.76565	0.374881	21.2319	2.68e-17
PSMD14	2.3989	1.62492	1.97704	2.13027	1.44296	1.75565	1.77629	0.387517	21.8161	1.62e-17
SMU1	1.59222	2.34499	2.07013	1.41392	2.0824	1.83832	1.77821	0.380925	21.4218	1.38e-17
DSN1	2.46753	1.92624	1.62031	2.19122	1.71054	1.43887	1.78021	0.429023	24.0996	1.79e-17
RNF214	1.33905	1.14428	1.24805	1.92647	1.64626	1.79555	1.78943	0.140206	7.83522	0.00241939
GNAS	1.78692	1.49925	1.16719	2.15741	1.81009	1.40919	1.79223	0.374428	20.8917	0.0443332
MIS12	1.99406	1.97802	2.10334	1.77076	1.75652	1.8678	1.79836	0.0681945	3.79203	1.06e-18
PRMT5	1.5005	1.37232	1.61094	1.8116	1.65684	1.94494	1.80446	0.144184	7.99041	0.00312514
DGKH	1.47783	1.48515	1.62214	1.74585	1.75449	1.91632	1.80555	0.0960263	5.31839	0.000763852
CHAF1A	1.49573	2.61484	1.99704	1.32823	2.32203	1.77341	1.80789	0.560567	31.0067	1.29e-17
LDB2	1.46406	1.4245	1.88679	1.66912	1.62401	2.15105	1.81473	0.292137	16.0981	0.0281432
BUB1	2.12219	2.37885	1.64645	1.88454	2.11247	1.46208	1.8197	0.371624	20.4223	1.24e-18
TBCA	1.39581	1.33983	1.05369	2.01154	1.93086	1.5185	1.8203	0.264464	14.5286	0.0152263
FBLIM1	2.04573	1.64127	2.51092	1.81665	1.45748	2.22974	1.83462	0.435179	23.7204	8.92e-19
USP42	1.67651	1.48407	1.41003	2.0241	1.79176	1.70237	1.83941	0.166072	9.02855	0.00493031
ECHDC1	1.94585	2.13571	2.14547	1.72796	1.89655	1.90522	1.84324	0.112538	6.10544	8.51e-20
PPP2R5A	2.18042	1.81256	2.23695	1.93625	1.60958	1.98646	1.8441	0.230446	12.4964	1.26e-19
PSMD14	2.66584	1.56062	2.01541	2.36732	1.38586	1.78972	1.84764	0.555486	30.0647	1.38e-18
TTK	1.73833	2.06943	2.44584	1.54367	1.83769	2.17195	1.85111	0.353995	19.1235	1.82e-19
SKIV2L2	2.05969	2.01754	2.18763	1.82904	1.79162	1.94266	1.85444	0.088577	4.77648	4.2e-20
NEDD1	1.95426	1.90726	2.40564	1.73542	1.69368	2.13626	1.85512	0.275179	14.8335	8.52e-20
CBR1	2.95833	2.02335	1.28755	2.62706	1.79677	1.14337	1.85573	0.837367	45.1232	2.76e-17
USP42	1.51854	1.42799	1.66667	1.83338	1.72406	2.01222	1.85655	0.145473	7.83566	0.00284433
RUNX1T1	1.82155	1.35995	1.70471	2.07667	1.55043	1.94347	1.85686	0.273606	14.7349	0.0222551
HCCS	1.70164	1.57658	1.82577	1.85894	1.72231	1.99454	1.8586	0.136114	7.32349	0.00262501
USP40	1.68589	1.79257	1.15139	2.03543	2.16423	1.39011	1.86326	0.414791	22.2616	0.0475319
DENND4A	0.782341	1.3051	0.965759	1.43378	2.39184	1.76993	1.86518	0.48608	26.0607	0.0408302
EIF4A3	2.30126	1.69492	2.34814	2.04356	1.50512	2.08519	1.87796	0.364359	19.4019	4.25e-20
SNW1	2.31745	2.22492	1.828	2.05794	1.97577	1.6233	1.88567	0.26002	13.7892	1.34e-20
HSD17B10	1.77112	2.36327	2.24133	1.57279	2.09863	1.99034	1.88725	0.312679	16.568	1.7e-20
SDF4	2.66602	1.63283	2.13904	2.36748	1.44999	1.89951	1.90566	0.516628	27.1103	3.64e-20
C7orf55	2.24239	1.59956	2.59605	1.99129	1.42044	2.30535	1.90569	0.505192	26.5097	3.22e-20
DLL4	1.64997	3.30368	1.48588	1.46521	2.93374	1.31949	1.90615	1.00549	52.7501	2.33e-17
SF3B1	2.02808	2.2933	2.16953	1.80098	2.0365	1.92658	1.92135	0.132708	6.90702	9.41e-22
CRNKL1	2.28238	1.78197	2.44716	2.0268	1.58242	2.17313	1.92745	0.346421	17.973	2.17e-21
WNT8A	2.09036	2.61313	1.81393	1.85628	2.32051	1.6108	1.9292	0.40588	21.0388	3.23e-21
DLL4	2.15558	1.63652	2.72851	1.91419	1.45326	2.42297	1.93014	0.546218	28.2994	1.28e-20
HSP90B1	1.55844	1.92719	1.54778	1.793	2.21725	1.78073	1.93033	0.24856	12.8766	0.0147678
COPA	2.169	1.97472	2.37903	1.92612	1.75359	2.11263	1.93078	0.202206	10.4727	7.15e-22
MIS12	2.5679	1.53015	2.44013	2.28035	1.35881	2.16688	1.93534	0.565877	29.2391	1.21e-20
MTA1	1.5508	1.83486	1.68937	1.78421	2.11102	1.94364	1.94629	0.163423	8.39664	0.00420143
PPIH	1.92077	2.27754	2.38789	1.70568	2.0225	2.12049	1.94956	0.244152	12.5235	2.99e-22
MGMT	1.59052	1.62252	1.63388	1.92029	1.95892	1.97263	1.95061	0.0271408	1.3914	2.94e-23
YIPF2	1.22249	1.29382	1.55306	1.75879	1.86141	2.23437	1.95152	0.250272	12.8244	0.0107213
PRPF8	2.6687	1.71149	2.25317	2.36986	1.51984	2.00086	1.96352	0.479988	24.4453	9.54e-22
HCCS	1.50514	1.91424	1.9942	1.64427	2.09119	2.17854	1.97134	0.286592	14.5379	0.0206716
EIF5A2	2.48393	1.98582	2.20126	2.20578	1.76344	1.95476	1.97466	0.249811	12.6508	7.2e-23
KIF4A	1.53595	1.75338	1.62835	1.8544	2.11691	1.96596	1.97909	0.131746	6.65692	0.00135201
PSMD7	2.43122	2.13256	2.12515	2.15897	1.89376	1.88717	1.97997	0.17461	8.81885	3.57e-23
PEA15	1.67293	1.70994	1.5444	2.01978	2.06447	1.86461	1.98295	0.104898	5.28997	0.000340707
SF3B1	2.3562	2.06954	2.27568	2.09235	1.83779	2.02085	1.98366	0.14785	7.45336	2.58e-23
MAD2L1	2.78782	1.85968	2.11775	2.47563	1.65143	1.8806	2.00256	0.479067	23.9228	1.04e-22
VPS11	0.578035	1.32312	4.87541	0.513306	1.17496	4.32945	2.00591	2.29642	114.483	2.31e-11
C7orf55	2.45969	2.07002	2.27211	2.18425	1.83822	2.01768	2.01338	0.194878	9.67912	5.57e-24
PLAA	2.74579	1.8622	2.20152	2.43832	1.65367	1.955	2.01566	0.445741	22.1139	3.47e-23
PSMB1	2.15916	2.27552	2.38402	1.91738	2.02071	2.11706	2.01838	0.112453	5.57143	3.01e-24
FBLIM1	1.57039	2.36181	2.91153	1.39453	2.09733	2.5855	2.02579	0.674194	33.2806	3.35e-22
SOX5	0.8647	0.87668	1.38067	1.68363	1.70696	2.68826	2.02628	0.573409	28.2985	0.0442406
PLK1	2.32558	2.43902	2.12766	2.06516	2.1659	1.8894	2.04015	0.157581	7.72397	9.86e-25
SLC46A1	1.93261	1.79395	1.34462	2.3333	2.1659	1.62341	2.04087	0.371095	18.1832	0.0277691
MED16	2.27273	2.98805	1.649	2.01823	2.65344	1.46434	2.04534	0.670046	32.7597	1.09e-22
CENPI	2.25847	1.76678	2.88612	2.00556	1.56894	2.56293	2.04581	0.56104	27.4239	2.42e-23
EIF3E	2.67857	1.78723	2.45023	2.37862	1.5871	2.17585	2.04719	0.462995	22.6161	6.97e-24
PSMD1	2.6975	2.2035	2.0284	2.39543	1.95675	1.80126	2.05114	0.346983	16.9166	1.77e-24
FAM98C	0.862392	1.40952	1.09232	1.57882	2.58048	1.99976	2.05302	0.502949	24.498	0.0345106
TOB1	1.29157	1.76435	2.05854	1.55936	2.13016	2.48534	2.05829	0.467158	22.6964	0.0432943
ECHDC1	1.95713	2.49677	2.5	1.73797	2.21718	2.22005	2.0584	0.312499	15.1816	8.73e-25
PRMT5	1.91041	1.78998	1.4157	2.3065	2.1611	1.70922	2.05894	0.311467	15.1276	0.0183301
PRR13	0.998217	1.17909	1.20927	1.82748	2.15862	2.21387	2.06666	0.208966	10.1113	0.00496587
XAB2	2.70588	2.16985	2.15533	2.40288	1.92687	1.91398	2.08124	0.313754	15.0754	2.36e-25
SON	1.87882	2.51983	2.63916	1.66843	2.23766	2.34362	2.08324	0.408912	19.6287	5.05e-25
DGKH	2.0475	1.71741	1.53349	2.41883	2.02887	1.8116	2.08643	0.307678	14.7466	0.0184038
RAD17	2.5519	2.45584	2.04163	2.26614	2.18083	1.81301	2.08666	0.271161	12.995	1.25e-25
COPA	2.64935	2.37592	2.02899	2.35267	2.10987	1.80178	2.08811	0.310908	14.8895	1.55e-25
SCD5	2.90284	1.87207	2.30263	2.57778	1.66244	2.04478	2.095	0.517706	24.7115	8.94e-25
ZNF580	1.30312	1.22951	1.44472	2.06662	1.94988	2.29119	2.10256	0.173472	8.25048	0.00297384
TBC1D4	1.51571	1.4958	1.81388	1.98233	1.9563	2.37229	2.10364	0.233024	11.0772	0.00793933
SNW1	2.45098	2.59042	2.09497	2.17652	2.30034	1.86038	2.11241	0.255491	12.0948	2.52e-26
MAT2B	1.7268	1.89951	1.64922	2.08482	2.29334	1.99116	2.12311	0.154686	7.28581	0.00206487
ASPHD1	3.22129	1.71625	2.27409	2.86057	1.52406	2.01943	2.13469	0.760869	35.6431	3.48e-24
PRDM8	2.04969	2.55982	2.61044	1.82016	2.27317	2.31812	2.13715	0.310172	14.5133	9.18e-27
AP2A2	1.39186	1.78186	1.75339	1.82035	2.33041	2.29318	2.14798	0.284345	13.2377	0.0120591
IK	1.47173	1.39745	1.62206	2.11736	2.0105	2.33364	2.15383	0.164629	7.64356	0.00224274
PPP2R5A	2.49081	2.78134	2.04953	2.21189	2.46989	1.82002	2.16727	0.368485	17.0023	2.79e-27
PIAS4	2.22694	1.82306	1.91286	2.43279	1.99158	2.08968	2.17135	0.231667	10.6693	0.00838955
FBLIM1	2.69163	1.77699	2.86862	2.39022	1.578	2.54739	2.17187	0.585883	26.976	3.08e-26
ESPNL	1.42478	1.41222	1.42154	2.19217	2.17285	2.18719	2.18407	0.0100284	0.459163	6.63e-46
RUNX1T1	2.03237	2.11545	1.63043	2.31702	2.41174	1.85879	2.19585	0.295719	13.4672	0.0144754
XAB2	2.39764	2.60655	2.44294	2.12915	2.31467	2.16938	2.2044	0.109897	4.98535	5.86e-29
CRNKL1	1.93548	2.63598	2.8907	1.71875	2.3408	2.56699	2.20885	0.494639	22.3935	1.13e-27
NEDD1	2.22805	2.6534	2.62971	1.97855	2.35627	2.33523	2.22335	0.239032	10.751	3.79e-29
PEA15	1.94665	2.04204	1.54044	2.35025	2.46542	1.85982	2.22517	0.321596	14.4527	0.0152165
NSL1	2.8592	2.05216	2.61488	2.53903	1.82236	2.32206	2.22781	0.413857	18.5768	1.46e-28
TMEM39B	1.20684	1.35283	1.85491	1.85685	2.08147	2.85396	2.26409	0.523042	23.1016	0.0327563
POLR2D	2.12202	3.8835	1.65094	1.88439	3.44862	1.46607	2.26636	1.17679	51.9242	9.9e-24
SON	2.27596	2.59209	2.80475	2.0211	2.30182	2.49067	2.2712	0.266075	11.7152	3.01e-30
FGF14	1.99101	1.85071	1.82927	2.40381	2.23442	2.20854	2.28226	0.106061	4.64722	0.000181089
ESPL1	1.21884	1.71875	1.83684	1.75353	2.47275	2.64265	2.28964	0.471996	20.6144	0.0269317
SLC22A5	2.17391	2.0938	1.43198	2.62464	2.52792	1.72888	2.29381	0.49163	21.4329	0.0342272
RFXAP	1.67758	2.45291	1.57587	2.02539	2.96148	1.9026	2.29649	0.579163	25.2195	0.047091
NEDD1	2.55898	2.55715	2.66296	2.27242	2.2708	2.36476	2.30266	0.0605679	2.63035	1.82e-31
LDB2	2.10668	2.00098	1.9544	2.40174	2.28123	2.22813	2.3037	0.0889589	3.86157	7.44e-05
PPIH	2.29956	3.16109	2.32558	2.04206	2.80711	2.06516	2.30478	0.490067	21.2631	5.12e-30
PSMC5	3.23024	2.48566	2.08754	2.86852	2.20731	1.85378	2.30987	0.580037	25.1113	1.43e-29
ST7L	1.98771	1.39706	1.45503	2.8597	2.00993	2.09333	2.32099	0.468398	20.181	0.0255244
SKIV2L2	2.5641	2.43446	2.8481	2.27697	2.16184	2.52917	2.32266	0.211568	9.10884	1.1e-31
TOP2A	3.21324	2.42377	2.23244	2.85342	2.15235	1.98245	2.32941	0.519913	22.3196	2e-30
FAM98C	1.40318	1.10181	1.32418	2.56887	2.01713	2.42424	2.33674	0.286086	12.2429	0.00752097
ZRANB2	2.12373	2.61759	3.20233	1.88591	2.32447	2.84373	2.35137	0.539937	22.9627	8.03e-31
EIF5A2	2.99056	2.64249	2.31214	2.65567	2.34658	2.05322	2.35182	0.339247	14.4249	6.17e-32
BDH1	3.47881	2.31823	2.17812	3.08925	2.05863	1.93421	2.3607	0.713953	30.2433	8.73e-30
SLC46A1	2.24719	1.79386	1.83812	2.71311	2.16578	2.21922	2.36604	0.301757	12.7537	0.0107471
EIF2S1	2.88506	2.3888	2.72008	2.56199	2.1213	2.41548	2.36626	0.252734	10.6807	1.26e-32
ITGA11	1.7359	2.64808	1.79789	1.99716	3.04664	2.06849	2.37076	0.586412	24.7352	0.0463123
SF3B1	2.31508	3.1746	2.53019	2.05583	2.81911	2.24686	2.37393	0.447275	18.8411	6.35e-32
GAB3	2.69107	2.833	2.51282	2.38972	2.51576	2.23143	2.37897	0.160433	6.74382	3.4e-33
NAPA	1.78042	1.13986	1.5748	2.85115	1.82537	2.52188	2.39947	0.52373	21.8269	0.0271304
GNAS	1.71352	2.2942	1.96762	2.06879	2.76986	2.37557	2.40474	0.351444	14.6146	0.0145384
RAB33B	2.48857	1.95072	1.8431	2.86312	2.24432	2.1205	2.40931	0.397856	16.5133	0.0201225
HSPG2	1.812	2.30415	4.03756	1.60909	2.04613	3.58543	2.41355	1.16905	48.4368	6.97e-27
SRBD1	1.0623	1.28881	1.61822	1.94481	2.35949	2.96255	2.42228	0.51177	21.1276	0.0233752
PSMC4	2.95481	2.50712	2.77921	2.62393	2.22637	2.46799	2.43943	0.225569	9.2468	1.73e-34
KIF18A	1.91812	2.09276	2.37241	2.20681	2.40774	2.72948	2.44801	0.26365	10.77	0.00739708
SMU1	2.74281	3.52046	2.0163	2.43566	3.12623	1.79052	2.4508	0.752222	30.6929	1.55e-31
DDX19B	2.88378	2.87812	2.52454	2.56085	2.55583	2.24184	2.45284	0.205789	8.38983	7.15e-35
ATF4	2.28013	3.51134	2.50305	2.0248	3.11814	2.22276	2.45523	0.656025	26.7195	2.03e-32
PSMB3	2.60085	2.83381	2.86041	2.3096	2.51648	2.5401	2.4554	0.142801	5.8158	4.34e-35
RSC1A1	1.74021	2.48514	1.87651	2.10101	3.00039	2.26558	2.45566	0.478875	19.5008	0.0264573
CDCA8	2.30746	2.35571	3.66569	2.04907	2.09192	3.2552	2.4654	0.770622	31.2575	1.04e-31
TAF2	1.68612	2.25564	2.54676	1.92228	2.57156	2.90345	2.46576	0.49907	20.24	0.0303802
RNF214	1.70849	1.68019	1.77126	2.45798	2.41726	2.54828	2.47451	0.0670557	2.70986	7.67e-07
RAN	2.67467	2.89779	2.8169	2.37516	2.57329	2.50146	2.4833	0.112954	4.54854	8.14e-36
CENPL	2.85974	3.67047	1.86667	2.5395	3.25945	1.65764	2.48553	0.903438	36.3479	5.81e-31
NOTCH4	4.20394	2.56745	1.68129	3.73318	2.27995	1.49301	2.50205	1.27979	51.1496	1.3e-27
NAIP	2.25619	2.4	1.86986	2.59576	2.76122	2.15129	2.50276	0.315423	12.603	0.0106536
EIF4A3	2.98507	2.85714	2.64516	2.6508	2.5372	2.34895	2.51232	0.17168	6.83352	2.17e-36
MPST	2.54453	1.78571	2.30074	2.90091	2.03582	2.62298	2.5199	0.441662	17.5269	0.0221897
RPS29	3.30508	2.95809	2.26537	2.93498	2.62684	2.01169	2.52451	0.52935	20.9685	5.92e-35
SNW1	3.18784	3.05529	2.28928	2.83086	2.71315	2.03293	2.52565	0.485066	19.2056	2.82e-35
NSL1	2.77778	1.87471	3.89129	2.46672	1.66478	3.45554	2.52901	1.01012	39.9411	7.04e-31
SLC29A3	2.26969	1.60752	2.45023	2.74027	1.94081	2.95824	2.54644	0.535694	21.0369	0.0298792
HSP90B1	2.05545	2.54642	2.03975	2.36481	2.92968	2.34675	2.54708	0.331462	13.0134	0.0113079
NENF	2.79361	2.91153	2.90237	2.48078	2.5855	2.57736	2.54788	0.0655968	2.57456	2.02e-37
EIF2S1	3.19001	2.43542	3.07242	2.83279	2.1627	2.72837	2.57462	0.405996	15.7692	6.8e-37
PAFAH1B1	2.67992	3.23399	2.7959	2.37982	2.87184	2.48281	2.57816	0.292225	11.3346	1.53e-37
LSM2	2.94785	2.99273	2.77273	2.61774	2.6576	2.46224	2.57919	0.116249	4.50719	4.3e-38
RPS29	2.37467	3.10702	3.33333	2.10875	2.75909	2.96006	2.6093	0.501097	19.2042	4.25e-37
CRNKL1	2.99795	3.06644	2.75339	2.66223	2.72306	2.44507	2.61012	0.164569	6.30503	1.02e-38
TIMM8A	3.9629	3.06905	1.83206	3.51913	2.72538	1.62691	2.62381	1.07001	40.781	2.83e-32
ESPL1	2.41243	1.36901	1.75159	3.47073	1.96958	2.52	2.65343	0.759419	28.6202	0.0461313
LIN52	1.03359	1.82648	1.48981	1.89225	3.34383	2.72747	2.65452	0.728538	27.4452	0.0372394
CHMP4B	1.34378	1.3289	1.67754	2.46013	2.43289	3.07115	2.65472	0.360895	13.5944	0.00900463
DSN1	3.26667	3.04507	2.66828	2.90086	2.70408	2.36949	2.65814	0.302527	11.3811	2.37e-39
LSM2	3.09942	3.06175	2.82365	2.75234	2.7189	2.50746	2.65957	0.149529	5.62231	6.63e-40
NAPA	1.62679	1.82205	1.55363	2.60514	2.91782	2.48798	2.67031	0.222208	8.32142	0.00294932
BIRC5	3.17861	2.94971	2.89522	2.82266	2.6194	2.57101	2.67103	0.150372	5.62977	3.62e-40
PRPF8	3.11049	3.38613	2.5722	2.76218	3.00695	2.28417	2.68443	0.413966	15.421	2.28e-39
WDR41	2.95276	3.20366	2.91262	2.6221	2.84491	2.58646	2.68449	0.157728	5.87552	1.84e-40
PRDM8	2.6455	3.28603	3.18143	2.34926	2.91806	2.82517	2.6975	0.343618	12.7384	4.68e-40
WEE1	2.85848	2.2862	1.72575	3.37688	2.70081	2.03872	2.70547	0.669094	24.7311	0.0401038
SLC39A11	2.20234	2.17391	1.84775	2.88034	2.84316	2.41658	2.71336	0.25769	9.49706	0.00463838
TOB1	2.54137	2.09059	2.11946	3.06828	2.52404	2.55889	2.71707	0.304655	11.2126	0.00716156
MAT2B	2.3908	2.20522	2.19014	2.8865	2.66244	2.64423	2.73105	0.134924	4.94036	0.000402833
CBR1	3.51803	3.24773	2.54291	3.12408	2.88405	2.25815	2.75543	0.503437	18.2707	2.25e-40
KIFC1	1.94129	2.67903	2.59804	2.23347	3.08225	2.98907	2.76826	0.465482	16.8149	0.0184639
SRBD1	1.45764	1.36458	1.73031	2.66857	2.4982	3.16776	2.77818	0.347977	12.5254	0.00741811
PREP	2.41449	1.45744	1.9224	3.47369	2.0968	2.76574	2.77874	0.688541	24.7789	0.0339707
PAFAH1B1	3.81854	2.54019	3.0303	3.39094	2.25574	2.69097	2.77921	0.64494	23.2058	8.97e-40
CHMP4B	1.48171	1.3775	1.72533	2.71263	2.52186	3.15864	2.79771	0.326806	11.6812	0.00634973
ESPNL	2.04984	1.60272	1.82384	3.15389	2.46595	2.80617	2.80867	0.343977	12.247	0.0078434
TIMM8A	4.04355	1.68776	3.76176	3.59075	1.49877	3.34051	2.81001	1.2865	45.7829	1.17e-33
NDC80	2.63819	2.21555	4.64423	2.34276	1.96745	4.12416	2.81146	1.29752	46.151	1.46e-33
ST7L	2.33516	1.76125	1.8018	3.35957	2.53389	2.59223	2.82857	0.460791	16.2906	0.0144103
IFI30	3.75657	2.5	3.37987	3.33591	2.22005	3.00139	2.85245	0.644858	22.6072	2.34e-41
ARHGEF7	2.87628	2.68402	1.97521	3.30918	3.08798	2.2725	2.88989	0.545995	18.8933	0.0226853
PAQR5	2.2862	1.41323	1.93586	3.51755	2.1744	2.97852	2.89015	0.675923	23.3871	0.0287448
CPT1C	2.84238	3.62595	3.31395	2.52409	3.21992	2.94285	2.89562	0.394487	13.6236	3.53e-44
FGF14	2.05359	2.68077	2.47977	2.47937	3.23658	2.99391	2.90329	0.386652	13.3177	0.0102889
NRL	2.60361	2.28471	2.77247	2.96827	2.6047	3.16077	2.91125	0.282387	9.69985	0.00527803
SON	3.13187	3.63112	3.07606	2.78116	3.22451	2.7316	2.91242	0.305631	10.4941	4.98e-45
DSN1	3.44924	2.90873	3.49275	3.06299	2.583	3.10163	2.91587	0.325354	11.158	5.25e-45
PAQR5	2.00526	1.62509	2.08491	3.0853	2.50038	3.20785	2.93118	0.378083	12.8987	0.00858139
ESCO2	1.46453	2.14408	1.20482	2.68402	3.92942	2.20805	2.9405	0.888884	30.229	0.0425082
KIF11	3.06513	3.75276	3.16206	2.7219	3.33252	2.80797	2.95413	0.37219	12.599	1.42e-45
MIDN	2.03735	4.81283	3.13015	1.80921	4.27389	2.77963	2.95424	1.39815	47.3268	4.15e-35
GARS	2.79126	2.485	2.14286	3.36998	3.00023	2.58714	2.98578	0.39162	13.1162	0.00977837
SDF4	3.21877	3.04646	3.82231	2.85833	2.70531	3.39429	2.98598	0.407413	13.6442	4.86e-46
ZNF580	1.69985	1.75763	2.20193	2.6958	2.78743	3.49205	2.99176	0.435679	14.5626	0.0105903
PRAMEF6	3.79147	3.45932	2.88351	3.3669	3.07194	2.56061	2.99982	0.459398	15.3142	5.53e-46
SRBD1	1.35318	2.05872	1.52945	2.47733	3.769	2.80004	3.01546	0.672242	22.2932	0.0235107
XAB2	3.8019	3.0541	3.43949	3.37616	2.7121	3.05433	3.04753	0.373959	12.2709	1.51e-47
RSC1A1	2.16049	2.86576	2.54731	2.60844	3.45993	3.07545	3.04794	0.426413	13.9902	0.0111406
CHMP4B	1.56844	1.7062	1.75175	2.87142	3.12362	3.20701	3.06735	0.174731	5.69647	0.00100523
PMF1	3.37255	3.5753	3.43654	2.99489	3.17493	3.05172	3.07385	0.103646	3.37188	3.63e-49
CDCA5	2.89447	3.91077	3.66089	2.57034	3.47284	3.25094	3.09804	0.529576	17.0939	1.7e-47
TOP2A	4.68998	3.16901	2.62515	4.1648	2.81415	2.33119	3.10338	1.07025	34.4868	6.35e-42
IKZF4	1.47679	1.57447	2.03735	2.70363	2.88245	3.72988	3.10532	0.54822	17.6542	0.0145922
MTA1	2.34768	2.48353	3.33333	2.70103	2.85732	3.83503	3.13112	0.614587	19.6283	0.0231004
NUP205	3.6156	3.09908	3.8662	3.21073	2.75205	3.43326	3.13201	0.391166	12.4893	3.38e-49
SMU1	2.83733	3.82022	4.04412	2.5196	3.39243	3.59125	3.16776	0.641945	20.2649	6.37e-48
EIF4A3	4.54879	2.74277	3.43898	4.03941	2.43563	3.05388	3.17631	0.910868	28.6769	3.13e-45
CENPE	3.51105	3.22388	4.01003	3.11788	2.86287	3.56098	3.18058	0.397799	12.5071	3.78e-50
BUB1	3.23935	3.52677	3.99345	2.87661	3.13184	3.54626	3.1849	0.380585	11.9497	2.4e-50
SNRPD3	3.82134	3.73747	3.21146	3.39342	3.31894	2.85184	3.18807	0.330571	10.369	1.05e-50
EIF3E	3.72456	3.86997	3.18949	3.30748	3.43661	2.83233	3.19214	0.358349	11.226	1.25e-50
POLR2L	3.54037	3.90156	3.34635	3.14392	3.46466	2.97162	3.1934	0.28177	8.8235	4.6e-51
RAN	4.88798	3.09348	2.86604	4.34062	2.74707	2.5451	3.21093	1.10757	34.4936	1.63e-43
BCL2L1	2.54453	3.55228	2.29956	2.9275	4.08693	2.64567	3.22003	0.763863	23.7222	0.0329482
EGR3	2.828	3.17881	2.04626	3.41434	3.83788	2.47052	3.24091	0.699982	21.5983	0.0263621
PSMD1	3.34052	3.17613	4.46927	2.96644	2.82047	3.9688	3.2519	0.703957	21.6475	5.62e-49
KIFC1	2.50223	2.99637	2.98129	2.87884	3.44735	3.43	3.25206	0.323334	9.94245	0.00516674
SFXN2	2.5655	2.55698	2.96258	3.09741	3.08712	3.57682	3.25378	0.279802	8.59928	0.00340168
DPH6	3.39921	4.09396	3.50621	3.01856	3.63552	3.11358	3.25589	0.374072	11.4891	8.1e-52
C19orf57	1.71906	1.5919	1.72222	3.34712	3.09953	3.35329	3.26665	0.144759	4.43142	0.000498437
COPA	2.31884	4.49679	4.30029	2.05918	3.99323	3.81874	3.29038	1.20473	36.6136	9.49e-44
CENPI	2.99691	4.50766	3.63881	2.66132	4.00289	3.23134	3.29851	0.758208	22.9863	2.6e-49
SLC22A5	2.34223	2.2537	3.62694	2.82785	2.72097	4.37893	3.30925	0.92791	28.0399	0.0431981
FLAD1	2.72966	2.79001	2.70784	3.29561	3.36848	3.26926	3.31111	0.051393	1.55214	7.66e-12
MYO9B	2.94828	3.30621	2.88991	3.22082	3.61183	3.15705	3.3299	0.246231	7.39454	0.00240038
IK	2.39674	2.14739	2.42571	3.44816	3.08942	3.48984	3.34247	0.220138	6.58608	0.0015195
ATF4	4.32099	3.42707	3.5982	3.83712	3.0433	3.19527	3.35856	0.474483	14.1276	3.87e-53
PSMB1	3.36037	3.76176	4.24685	2.98407	3.34051	3.77128	3.36529	0.443897	13.1905	1.68e-53
TMEM159	1.54389	2.49248	1.48594	2.82647	4.5631	2.72039	3.36999	1.03463	30.7012	0.0417795
NRL	3.10627	3.10289	2.67708	3.54133	3.53747	3.05202	3.37694	0.281392	8.33274	0.00339435
PPP2R2A	3.81797	3.90185	3.68988	3.39043	3.46492	3.27669	3.37735	0.106749	3.16073	2.49e-55
CPT1C	3.66209	4.14291	3.65169	3.25201	3.67899	3.24277	3.39125	0.280654	8.27583	5.23e-55
RFXAP	2.68895	2.85171	2.90368	3.24646	3.44296	3.50571	3.39838	0.135253	3.97994	0.000184259
POLR2A	4.40061	3.4188	3.69427	3.90782	3.03596	3.28058	3.40812	0.506415	14.859	7.72e-54
AQR	3.59909	4.01146	3.93074	3.19606	3.56226	3.49058	3.4163	0.218541	6.39702	9.14e-56
NENF	4.60674	3.28014	3.65985	4.09088	2.91283	3.25002	3.41791	0.683209	19.9891	2.23e-52
YIPF2	2.22596	2.4086	2.51814	3.20246	3.46523	3.62282	3.43017	0.212362	6.19102	0.00126673
TBCA	2.8809	2.25499	2.02478	4.15174	3.24972	2.91796	3.43981	0.638477	18.5614	0.0170634
B3GAT3	3.33183	2.40964	3.24963	3.8333	2.77231	3.73873	3.44811	0.58717	17.0287	0.0162711
BUB1B	3.63293	3.95792	4.20548	3.22611	3.51471	3.73455	3.49179	0.287146	8.22347	6.61e-57
MYO9B	2.1699	3.50788	3.9185	2.37048	3.83215	4.28072	3.49445	0.998889	28.585	0.0461774
IK	2.86703	2.41935	2.03686	4.12476	3.4807	2.9304	3.51195	0.597792	17.0216	0.0142201
HNMT	3.60879	3.79882	4.4843	3.20467	3.37343	3.98215	3.52008	0.460531	13.083	2.52e-56
ALG13	1.52366	2.05237	2.20868	2.78943	3.75737	4.04354	3.53011	0.657215	18.6174	0.0155269
ABCC2	3.80623	2.65655	2.75311	4.3791	3.05638	3.16747	3.53432	0.733707	20.7595	0.0238904
ITGAV	4.31985	4.22397	3.40807	3.83611	3.75097	3.02643	3.53784	0.501037	14.1622	2.48e-56
DYNLT1	1.41747	2.07364	2.31241	2.59777	3.80031	4.23791	3.54533	0.849284	23.955	0.0252836
TSPAN17	2.94457	2.82962	3.04397	3.55508	3.41629	3.67508	3.54882	0.129508	3.64933	0.000121044
AQR	3.83657	4.11622	4.11483	3.40695	3.65529	3.65405	3.5721	0.161057	4.50874	6.35e-59
TOP2A	4.85368	3.97878	3.31253	4.31016	3.53323	2.94159	3.59499	0.772923	21.5	1.14e-54
UBC	5.44554	3.40136	3.44828	4.83575	3.02047	3.06214	3.63945	1.1669	32.0626	1.96e-50
BIRC5	4.6003	3.55872	4.14348	4.08516	3.16021	3.67949	3.64162	0.522099	14.337	4.67e-58
ESPL1	3.07529	2.21445	2.41228	4.42439	3.18591	3.47052	3.6936	0.648678	17.5622	0.0148413
APOE	3.17941	3.44828	3.04311	3.65794	3.96727	3.50112	3.70878	0.237195	6.39551	0.00156652
ABCC2	3.8432	2.80374	3.07793	4.42163	3.22572	3.54118	3.72951	0.619797	16.6187	0.0148068
RAD23B	3.57462	4.09874	4.9564	3.17433	3.63976	4.40138	3.73849	0.697568	18.6591	4.64e-58
UBB	3.91782	4.90074	3.94883	3.4791	4.35196	3.50664	3.77923	0.558754	14.7849	3.52e-60
RAP2C	4.22535	2.46154	3.9039	4.61594	2.68908	4.26478	3.8566	1.02623	26.6098	0.0379484
PSMD14	4.70199	3.93996	4.38931	4.17545	3.49876	3.89779	3.85734	0.38305	9.93041	5.7e-63
RAD17	5.48272	4.31161	3.24455	4.86876	3.82879	2.88122	3.85959	1.11949	29.0053	8.63e-55
C4orf22	2.11216	2.34342	3.16291	3.24978	3.60559	4.86647	3.90728	0.849518	21.7419	0.0217725
GARS	3.85852	2.8021	3.07474	4.65852	3.38307	3.71223	3.91794	0.66214	16.9002	0.0145103
ALG13	1.67993	2.46711	2.35849	3.07553	4.51665	4.3178	3.96999	0.780984	19.6722	0.016712
ARCN1	2.54118	3.22011	3.36735	3.32349	4.21144	4.404	3.97964	0.576345	14.4823	0.0101677
ARCN1	2.44011	3.74357	2.99539	3.19131	4.89604	3.91754	4.00163	0.855473	21.3781	0.0222271
PSMB1	5.11001	3.95604	4.45765	4.53778	3.51304	3.95848	4.0031	0.57862	14.4543	8.14e-64
BCL2L1	3.43468	4.24319	2.76302	3.95163	4.88183	3.17887	4.00411	0.852688	21.2953	0.0234514
AURKB	3.7702	5.65371	4.13519	3.34801	5.0206	3.67213	4.01358	0.998895	24.8879	5.75e-59
WEE1	3.29847	4.09027	2.93185	3.89667	4.83206	3.46356	4.0641	0.699444	17.2103	0.0151281
KIF18A	3.90676	2.83489	4.00418	4.49476	3.26157	4.60684	4.12106	0.746447	18.113	0.0167535
AQR	4.09069	5.07637	4.94792	3.63261	4.50791	4.39385	4.17812	0.535867	12.8255	4.36e-67
TTK	4.98798	4.06552	5.06254	4.42942	3.61026	4.49563	4.17844	0.55536	13.2911	6.6e-67
CENPL	4.37998	4.25311	5.57088	3.8895	3.77685	4.94705	4.20447	0.726962	17.2902	1.73e-65
ZNF580	2.24057	2.59281	3.14342	3.55332	4.11195	4.98516	4.21681	0.721655	17.1138	0.0129953
B3GAT3	3.11906	4.22972	3.65545	3.5885	4.86633	4.20562	4.22015	0.63904	15.1426	0.0115147
KIF11	5.11883	4.66989	4.5584	4.54562	4.14695	4.04795	4.24684	0.296663	6.98551	5.48e-70
SON	4.30939	4.55992	5.56117	3.82682	4.04929	4.93843	4.27151	0.662349	15.5062	2.81e-67
MPST	3.29388	4.08389	4.01669	3.75521	4.65587	4.57926	4.33011	0.499352	11.5321	0.00650777
PMF1	3.95338	5.44202	5.28546	3.51068	4.83261	4.69359	4.34563	0.818023	18.824	1.42e-66
NSL1	5.22365	4.45609	5.00444	4.6387	3.9571	4.44404	4.34661	0.395363	9.0959	6.37e-71
AURKB	4.55946	5.37634	4.94792	4.04889	4.7743	4.39385	4.40568	0.408606	9.27454	9.77e-72
ESPL1	2.88184	3.19521	3.20547	4.14608	4.59691	4.61167	4.45155	0.264651	5.94514	0.00121297
SLC16A1	3.98583	3.93617	4.31448	4.35427	4.30003	4.7133	4.45587	0.22459	5.04031	0.000776882
RAN	6.68626	3.83198	4.59067	5.93753	3.40287	4.0766	4.47233	1.4784	33.0566	7.6e-59
APOE	4.0873	4.79863	2.96418	4.70247	5.52086	3.41032	4.54455	1.0641	23.4148	0.0265937
TPX2	6.10329	4.1791	5.20674	5.41984	3.71113	4.62368	4.58488	0.962835	21.0002	3.46e-68
EIF2S1	6.27306	5.21286	4.25121	5.5706	4.62912	3.77515	4.65829	1.01133	21.7103	1.51e-68
NXF1	6.08666	4.75267	5.05567	5.40507	4.22046	4.48953	4.70502	0.699318	14.8632	2.47e-73
BUB1B	4.28059	5.90153	6.06061	3.80124	5.24067	5.38194	4.80795	0.984991	20.4867	5.09e-71
ABCD1	3.65419	5.17766	4.38823	3.99198	5.65628	4.79387	4.81405	0.832336	17.2897	0.0145618
PLK1	6.29067	5.70265	4.36893	5.58624	5.06406	3.8797	4.84333	0.984687	20.3308	1.64e-71
KIF18A	4.24098	3.9548	4.49202	4.87929	4.55003	5.16811	4.86581	0.309259	6.35576	0.00156766
HSPG2	5.5615	4.97788	6.01578	4.93872	4.42045	5.34213	4.90043	0.520293	10.6173	5.46e-78
DDX19B	6.64011	4.79934	5.11931	5.89654	4.2619	4.54604	4.9015	0.983501	20.0653	2.55e-72
ABCD1	4.3686	4.51613	4.65632	4.77243	4.9336	5.08675	4.93092	0.157175	3.18753	0.000132438
ECH1	6.22407	4.93896	5.49966	5.52709	4.38589	4.88381	4.93226	0.64429	13.0628	3.85e-77
KIF11	4.68085	5.62771	6.56934	4.15669	4.99751	5.8337	4.99597	0.944247	18.9002	3.76e-74
PLK1	6.81818	6.54206	3.84615	6.05468	5.80947	3.41546	5.0932	1.64201	32.2391	1.56e-64
PCDHGA5	2.91845	2.8754	2.43978	5.68244	5.5986	4.75042	5.34382	0.515607	9.64867	0.00364685
UBB	6.03448	6.81818	5.68182	5.35874	6.05468	5.04556	5.48633	0.581647	10.6018	5.05e-85
NACC1	5.91398	5.72267	7.39817	5.25173	5.08184	6.56972	5.63443	0.917127	16.2772	1.4e-82
WEE1	5.03486	4.62304	4.95604	5.94795	5.46146	5.85484	5.75475	0.258231	4.48726	0.000702564
WDR41	5.98717	5.53337	7.92227	5.31672	4.91374	7.03513	5.7552	1.26869	22.0442	1.47e-78
HSD17B10	6.7734	5.37634	7.33831	6.01491	4.7743	6.51656	5.76859	1.00997	17.508	8.67e-83
NANS	5.79836	4.69832	4.78601	6.61046	5.35636	5.45633	5.80772	0.696994	12.0012	0.00639771
POLR2D	9.32836	5.52486	5.61622	8.28376	4.90618	4.98732	6.05909	2.17006	35.8149	4.44e-67
NOTCH4	7.8853	7.52	5.47588	7.0023	6.67791	4.86269	6.18096	1.29854	21.0087	8.65e-83
POLA1	5.29132	6.39535	4.69208	6.08771	7.3579	5.39828	6.2813	0.994051	15.8256	0.0109028
ITGAV	8.23245	8.48329	5.17711	7.31057	7.53333	4.59738	6.48042	1.84069	28.4038	9.68e-77
BIRC5	8.40243	7.99054	5.78551	7.46152	7.09576	5.13765	6.56498	1.40713	21.4339	5.94e-85
ITGAV	8.62944	7.10059	6.59898	7.66311	6.30546	5.86003	6.60953	1.05765	16.0019	3.74e-91
TPX2	7.70984	7.38916	7.61671	6.84648	6.56172	6.76378	6.724	0.164965	2.45338	7.37e-102
SCD5	7.43338	6.62162	8.93032	6.60098	5.88013	7.9303	6.8038	1.17117	17.2135	2.89e-91
MAT2A	4.73264	6.54384	6.99874	5.39548	7.46036	7.97897	6.94494	1.36669	19.679	0.0163992
ASPHD1	7.97227	9.21376	6.30372	7.07953	8.182	5.59783	6.95312	1.46023	21.0011	7.74e-88
BIRC5	8.93119	8.19672	7.95552	7.93107	7.27885	7.06465	7.42485	0.508191	6.84445	2.97e-106
XAB2	9.25812	9.03756	8.48886	8.22139	8.02553	7.53827	7.9284	0.396123	4.99626	1.11e-111
TTK	8.62415	8.58238	9.96885	7.65841	7.62131	8.85253	8.04408	0.788698	9.80469	2.63e-108
DDX19B	9.65379	8.25132	9.53039	8.57276	7.32734	8.46317	8.12109	0.776547	9.56211	4.12e-109
TPX2	10.0484	8.33333	9.54106	8.9232	7.40016	8.47265	8.26533	0.881057	10.6597	8.2e-109
NXF1	11.3832	9.56482	7.68357	10.1085	8.49375	6.82316	8.47514	1.84991	21.8275	4.78e-94
NACC1	11.2861	8.27586	9.92736	10.0223	7.34913	8.81569	8.72903	1.50748	17.2698	4.93e-102
GAB3	8.06521	10.9272	11.6204	7.16206	9.70352	10.3191	9.06157	1.88462	20.7979	8.19e-98
MED16	13.1349	8.47458	9.11854	11.664	7.52559	8.09744	9.09568	2.52533	27.764	3.14e-87
AURKB	8.50702	12.0545	11.9675	7.5544	10.7046	10.6274	9.62881	2.02351	21.0151	2.42e-99
CDCA8	10.2338	10.5045	11.9131	9.08782	9.32824	10.579	9.66503	0.901592	9.32839	5.94e-119
NXF1	12.0055	10.8917	9.90943	10.6611	9.67202	8.79976	9.71096	1.0487	10.7992	5.72e-117
BUB1B	11.3299	12.0697	11.3043	10.0611	10.7181	10.0385	10.2726	0.434711	4.23176	9.96e-129
NDC80	11.6048	11.9951	12.5346	10.3053	10.6519	11.131	10.696	0.466916	4.36532	3.96e-131
MLLT1	14.0433	11.86	10.2629	12.4707	10.5319	9.11365	10.7054	1.89776	17.7271	1.74e-108
INCENP	11.2336	12.5161	12.7886	9.97563	11.1145	11.3565	10.8155	0.830362	7.67749	1.76e-127
MAD2L1	13.1779	13.3838	12.8447	11.7023	11.8851	11.4064	11.6646	0.272047	2.33225	2.27e-138
MAD2L1	15.5812	15.5247	12.1429	13.8364	13.7862	10.7831	12.8019	1.96901	15.3806	6.73e-119
MAD2L1	15.7955	15.2711	12.9345	14.0267	13.561	11.4861	13.0246	1.52315	11.6944	4.18e-128
SEC13	11.9879	15.1176	17.9357	10.6455	13.4247	15.9272	13.3325	2.97528	22.3161	1.11e-104
NDC80	18.1311	16.4735	16.5791	16.1008	14.6287	14.7226	15.1507	0.928037	6.12537	2.9e-148
TPX2	17.6699	15.4252	18.423	15.6912	13.6979	16.36	15.2497	1.55953	10.2266	9.06e-138
NDC80	17.0747	19.1806	17.704	15.1627	17.0328	15.7215	15.9723	1.081	6.76797	2.93e-149
MIDN	19.9269	20.8405	22.4565	17.6954	18.5067	19.9418	18.7147	1.28094	6.8446	3.72e-156
MLLT1	22.3273	21.4946	20.0288	19.8271	19.0876	17.786	18.9002	1.1637	6.15707	7.57e-159
CDCA5	20.4622	21.7175	21.9359	18.1709	19.2855	19.4795	18.9786	0.795302	4.19051	5.72e-165
MGMT	16.636	17.2242	15.8428	20.0852	20.7954	19.1275	20.0027	0.836987	4.18437	0.000607011
INCENP	23.7313	24.6184	24.8851	21.0739	21.8617	22.0985	21.678	0.604061	2.78652	4.15e-176

## Sheet: YIPF2 OE-RNA-seq
Gene name	NC_1	NC_2	NC_3	OE_1	OE_2	OE_3	logFC	p_value	change	ENSEMBL	Gene description	Chromosome/scaffold name	Gene start (bp)	Gene end (bp)	Strand
A1BG-AS1	217.134	181.364	180.532	214.088	185.884	232.18	0.120916	0.824507	NOT	ENSG00000268895	A1BG antisense RNA 1 [Source:HGNC Symbol;Acc:HGNC:37133]	19	58347718	58355455	1
A2M	630.632	511.207	582.43	691.007	738.226	734.284	0.326677	0.0148735	NOT	ENSG00000175899	alpha-2-macroglobulin [Source:HGNC Symbol;Acc:HGNC:7]	12	9067664	9116229	-1
A4GALT	266.225	265.07	247.156	235.114	264.664	284.792	0.00814284	0.989167	NOT	ENSG00000128274	alpha 1,4-galactosyltransferase (P blood group) [Source:HGNC Symbol;Acc:HGNC:18149]	22	42692121	42721298	-1
AAAS	797.731	797.204	793.05	888.847	818.776	800.621	0.0716381	0.791529	NOT	ENSG00000094914	aladin WD repeat nucleoporin [Source:HGNC Symbol;Acc:HGNC:13666]	12	53307456	53324864	-1
AACS	923.291	938.708	867.197	1021.7	1038.3	1072.83	0.197738	0.105641	NOT	ENSG00000081760	acetoacetyl-CoA synthetase [Source:HGNC Symbol;Acc:HGNC:21298]	12	125065434	125143333	1
AADAT	308.708	283.007	346.019	302.973	295.645	312.242	-0.0417134	0.944897	NOT	ENSG00000109576	aminoadipate aminotransferase [Source:HGNC Symbol;Acc:HGNC:17929]	4	170060222	170091699	-1
AAGAB	1544.48	1458.88	1629.08	1569.34	1521.6	1573.79	0.0100638	0.975941	NOT	ENSG00000103591	alpha and gamma adaptin binding protein [Source:HGNC Symbol;Acc:HGNC:25662]	15	67200667	67255195	-1
AAK1	4965.76	4808.14	4932.38	4517.83	4790.5	4483.48	-0.0921744	0.386798	NOT	ENSG00000115977	AP2 associated kinase 1 [Source:HGNC Symbol;Acc:HGNC:19679]	2	69457997	69674349	-1
AAMDC	256.784	241.154	218.142	248.495	236.339	204.73	-0.0526611	0.9368	NOT	ENSG00000087884	adipogenesis associated Mth938 domain containing [Source:HGNC Symbol;Acc:HGNC:30205]	11	77821109	77918432	1
AAMP	2387.53	2362.71	2184.65	2304.31	2264.25	2409.87	0.00782775	0.980262	NOT	ENSG00000127837	angio associated migratory cell protein [Source:HGNC Symbol;Acc:HGNC:18]	2	218264129	218270178	-1
AAR2	736.367	796.208	765.111	802.83	786.025	832.646	0.0749666	0.781648	NOT	ENSG00000131043	AAR2 splicing factor [Source:HGNC Symbol;Acc:HGNC:15886]	20	36236131	36270918	1
AARS2	509.793	485.298	510.432	481.698	555.882	512.397	0.0430439	0.923223	NOT	ENSG00000124608	alanyl-tRNA synthetase 2, mitochondrial [Source:HGNC Symbol;Acc:HGNC:21022]	6	44298731	44313347	-1
AASDH	277.554	273.042	292.289	307.751	284.137	299.661	0.0808327	0.86351	NOT	ENSG00000157426	aminoadipate-semialdehyde dehydrogenase [Source:HGNC Symbol;Acc:HGNC:23993]	4	56338287	56387508	-1
AASDHPPT	1468.01	1599.39	1545.27	1569.34	1521.6	1504.02	-0.00494719	0.986689	NOT	ENSG00000149313	aminoadipate-semialdehyde dehydrogenase-phosphopantetheinyl transferase [Source:HGNC Symbol;Acc:HGNC:14235]	11	106075501	106098699	1
AASS	450.317	419.529	478.194	412.884	396.553	417.467	-0.136078	0.628355	NOT	ENSG00000008311	aminoadipate-semialdehyde synthase [Source:HGNC Symbol;Acc:HGNC:17366]	7	122064583	122144308	-1
ABALON	76.4689	63.7763	92.415	74.5485	67.2724	50.3247	-0.266753	0.733504	NOT	ENSG00000281376	apoptotic BCL2L1-antisense long non-coding RNA [Source:HGNC Symbol;Acc:HGNC:49667]	20	31721507	31723409	1
ABCA1	2482.88	2814.13	3018.53	2505.98	2627.16	2372.13	-0.146587	0.299725	NOT	ENSG00000165029	ATP binding cassette subfamily A member 1 [Source:HGNC Symbol;Acc:HGNC:29]	9	104781006	104928155	-1
ABCA2	1222.56	1309.41	992.924	1068.53	1156.91	1096.85	-0.0860348	0.777835	NOT	ENSG00000107331	ATP binding cassette subfamily A member 2 [Source:HGNC Symbol;Acc:HGNC:32]	9	137007234	137028922	-1
ABCA5	120.84	105.63	121.429	97.4865	100.023	122.381	-0.126247	0.869201	NOT	ENSG00000154265	ATP binding cassette subfamily A member 5 [Source:HGNC Symbol;Acc:HGNC:35]	17	69244311	69327244	-1
ABCA8	243.568	234.179	227.814	297.238	311.577	349.986	0.438988	0.0140327	NOT	ENSG00000141338	ATP binding cassette subfamily A member 8 [Source:HGNC Symbol;Acc:HGNC:38]	17	68867289	68955392	-1
ABCB1	81.1892	78.7239	66.6248	110.867	91.1718	107.512	0.445472	0.289483	NOT	ENSG00000085563	ATP binding cassette subfamily B member 1 [Source:HGNC Symbol;Acc:HGNC:40]	7	87503017	87713323	-1
ABCB10	530.562	587.938	618.966	687.184	727.604	744.577	0.314331	0.0143982	NOT	ENSG00000135776	ATP binding cassette subfamily B member 10 [Source:HGNC Symbol;Acc:HGNC:41]	1	229516582	229558707	-1
[truncated: 10,877 more rows]

## Sheet: YIPF2 KD-RNA-seq
ENSEMBL	Gene.type	Gene.name	WT_1	WT_3	WT_4	sh2.2_R1	sh2.2_R3	sh2.2_R4	sh2.3_R1	sh2.3_R3	sh2.3_R4	sh2.4_R1	sh2.4_R3	sh2.4_R4	sh2.2_log2FoldChange	sh2.2_pvalue	sh2.3_log2FoldChange	sh2.3_pvalue	sh2.4_log2FoldChange	sh2.4pvalue
[truncated: 14,371 more rows]
